# Supplementary material for: Parallel evolution in the emergence of highly pathogenic avian influenza A viruses
Source: Nat Commun. 2020 Nov 2;11:5511. doi: 10.1038/s41467-020-19364-x (PMC7608645; doi:10.1038/s41467-020-19364-x)
Supplement: Supplementary file 4 — Supplementary Data 1 [file 41467_2020_19364_MOESM4_ESM.xlsx]

## Sheet: Names_TaxonID_H5NX
Name	Taxon ID
Influenza A virus (A/blue-winged teal/Wisconsin/231/1976(H5N2))	1445239
Influenza A virus (A/northern pintail/California/44221-761/2006(H5N9))	579425
Influenza A virus (A/chicken/Bangladesh/11rs1984-30/2011(H5N1))	1091174
Influenza A virus (A/chicken/Bangladesh/11rs1984-37/2011(H5N1))	1091178
Influenza A virus (A/mallard/California/1433/2013(H5N5))	1462392
Influenza A virus (A/chicken/Egypt/RIMD25-1/2009(H5N1))	928269
Influenza A virus (A/emu/Texas/39442/1993(H5))	1774703
Influenza A virus (A/emu/TX/39924/1993(H5N2))	542882
Influenza A virus (A/chicken/Florida/25717/1993(H5N2))	382837
Influenza A virus (A/rhea/TX/39923/1993(H5N2))	542917
Influenza A virus (A/chicken/NJ/17169/1993(H5N2))	542851
Influenza A virus (A/chicken/NY/14009/1993(H5N2))	542859
Influenza A virus (A/chicken/Pennsylvania/3609/1993(H5N2))	556750
Influenza A virus (A/chicken/Guiyang/441/2006(H5N1))	407434
Influenza A virus (A/chicken/Egypt/ZU47/2016(H5N1))	1912487
Influenza A virus (A/aquatic bird/Korea/w113/2006(H5N2))	702778
Influenza A virus (A/northern pintail/California/44221-789/2006(H5N2))	579426
Influenza A virus (A/mallard/Maryland/11OS1727/2011(H5N2))	1789921
Influenza A virus (A/mallard/Maryland/11OS1720/2011(H5N2))	1789495
Influenza A virus (A/chicken/Durango/2678-05/2005(H5N2))	1537542
Influenza A virus (A/chicken/Durango/1433-8/2005(H5N2))	1541678
Influenza A virus (A/duck/Japan/11OG1032/2011(H5N2))	1647590
Influenza A virus (A/duck/Japan/11OG1084/2011(H5N2))	1647593
Influenza A virus (A/chicken/Chiapas/15406/1997(H5N2))	680712
Influenza A virus (A/chicken/Chiapas/15408/1997(H5N2))	680713
Influenza A virus (A/duck/New Zealand/41/1984(H5N2))	402471
Influenza A virus (A/mallard/California/1478/2013(H5N5))	1462395
Influenza A virus (A/mallard/California/1481/2013(H5N5))	1462397
Influenza A virus (A/mallard/California/1479/2013(mixed))	1462413
Influenza A virus (A/mallard/California/1402/2013(H5N5))	1462388
Influenza A virus (A/mallard/California/1418/2013(H5N6))	1462405
Influenza A virus (A/mallard/California/1375/2013(H5N5))	1462380
Influenza A virus (A/mallard/California/1370/2013(H5N5))	1462378
Influenza A virus (A/American wigeon/California/LS257/2014(H5N2))	1856700
Influenza A virus (A/chicken/Egypt/Q10646A/2015(H5N1))	1803024
Influenza A virus (A/chicken/Egypt/F611/2015(H5N1))	1774747
Influenza A virus (A/mallard/Maryland/258/2001(H5N2))	370221
Influenza A virus (A/mallard/MD/790/2002(H5N2))	465941
Influenza A virus (A/chicken/Bangladesh/11rs1984-8/2010(H5N1))	1133961
Influenza A virus (A/chicken/Nigeria/VRD49/2015(H5N1))	1819985
Influenza A virus (A/chicken/Nigeria/VRD972/2015(H5N1))	1819993
Influenza A virus (A/duck/South Sulawesi/Sidrap-1021/2012(H5N1))	1609685
Influenza A virus (A/chicken/Korea/USQ284/2008(H5N1))	662113
Influenza A virus (A/Egypt/N04822/2009(H5N1))	657048
Influenza A virus (A/duck/Egypt/099-NLQP/2009(H5N1))	678693
Influenza A virus (A/turkey/Egypt/0959-NLQP/2009(H5N1))	678698
Influenza A virus (A/turkey/Egypt/09206sm-NLQP/2009(H5N1))	720675
Influenza A virus (A/tundra swan/Alaska/462958/2006(H5N2))	675047
Influenza A virus (A/chicken/Cambodia/TKCMB5T/2010(H5N1))	1076967
Influenza A virus (A/duck/Cambodia/TK007D1C/2010(H5N1))	1076972
Influenza A virus (A/duck/Khanhhoa/CVVI-24/2013(H5N1))	1552809
Influenza A virus (A/Muscovy duck/Ca Mau/1181/2006(H5N1))	1214619
Influenza A virus (A/chicken/Italy/312/1997(H5N2))	402529
Influenza A virus (A/poultry/Italy/365/1997(H5N2))	400277
Influenza A virus (A/poultry/Italy/382/1997(H5N2))	400282
Influenza A virus (A/turkey/Italy/392/1997(H5N2))	442558
Influenza A virus (A/poultry/Italy/373/1997(H5N2))	400279
Influenza A virus (A/poultry/Italy/330/1997(H5N2))	400278
Influenza A virus (A/chicken/Italy/8/1998(H5N2))	151505
Influenza A virus (A/mallard/Italy/36/2002(H5N3))	442546
Influenza A virus (A/chicken/Coahuila/3739-05/2005(H5N2))	1537535
Influenza A virus (A/environment/Xinjiang/6/2009(H5N1))	1087289
Influenza A virus (A/chicken/Vietnam/NCVD-136/2008(H5N1))	683844
Influenza A virus (A/chicken/Vietnam/NCVD-137/2008(H5N1))	683845
Influenza A virus (A/chicken/Vietnam/NCVD-134/2008(H5N1))	683842
Influenza A virus (A/chicken/Vietnam/NCVD-135/2008(H5N1))	683843
Influenza A virus (A/chicken/Vietnam/NCVD-swab26/2008(H5N1))	629224
Influenza A virus (A/chicken/Nigeria/1047-54/2006(H5N1))	400285
Influenza A virus (A/chicken/Nigeria/08RS848-22/2006(H5N1))	684489
Influenza A virus (A/chicken/Egypt/D10551C/2015(H5N1))	1803011
Influenza A virus (A/chicken/Egypt/D10552B/2015(H5N1))	1803013
Influenza A virus (A/chicken/Egypt/S10937B/2015(H5N1))	1803030
Influenza A virus (A/chicken/Egypt/D10551D/2015(H5N1))	1803012
Influenza A virus (A/chicken/Egypt/ZU53/2016(H5N1))	1912488
Influenza A virus (A/duck/Egypt/VRLCU-Giza3/2015(H5N1))	1936213
Influenza A virus (A/chicken/Egypt/ZU46/2016(H5N1))	1912486
Influenza A virus (A/duck/Egypt/1338S/2013(H5N1))	1470528
Influenza A virus (A/chicken/Egypt/12186F-12/2012(H5N1))	1168491
Influenza A virus (A/duck/Egypt/1120SMF/2011(H5N1))	1168496
Influenza A virus (A/Egypt/N04823/2009(H5N1))	657049
Influenza A virus (A/chicken/Menofia/CAI29/2009(H5N1))	1198422
Influenza A virus (A/chicken/Egypt/VSVRI/2009(H5N1))	881911
Influenza A virus (A/chicken/Egypt/083-NLQP/2008(H5N1))	1002146
Influenza A virus (A/chicken/Egypt/3046NAMRU3-CLEVB62/2007(H5N1))	496528
Influenza A virus (A/Egypt/N04979/2009(H5N1))	657050
Influenza A virus (A/chicken/Egypt/09279S-NLQP/2009(H5N1))	678669
Influenza A virus (A/chicken/Egypt/F9/2009(H5N1))	986704
Influenza A virus (A/Egypt/N03434/2009(H5N1))	657038
Influenza A virus (A/chicken/Egypt/RIMD12-3/2008(H5N1))	928259
Influenza A virus (A/turkey/Egypt/0935-NLQP/2009(H5N1))	678697
Influenza A virus (A/chicken/Nigeria/08RS848-6/2006(H5N1))	684511
Influenza A virus (A/Turkey/12/2006(H5N1))	440388
Influenza A virus (A/domestic cat/Iraq/820/2006(H5N1))	374997
Influenza A virus (A/chicken/Nigeria/1047-30/2006(H5N1))	400287
Influenza A virus (A/chicken/Constanta/RO-AI-263/2006(H5N1))	610191
Influenza A virus (A/turkey/Germany/R1077/06(H5N1))	404923
Influenza A virus (A/turkey/Braila/RO-AI-014/2005(H5N1))	610212
Influenza A virus (A/water chicken/Tulcea/RO-AI-064/2005(H5N1))	610216
Influenza A virus (A/chicken/Bangladesh/11rs1984-26/2011(H5N1))	1133954
Influenza A virus (A/chicken/Bangladesh/11rs1984-44/2011(H5N1))	1091179
Influenza A virus (A/chicken/Bangladesh/BL-470/2010(H5N1))	1141494
Influenza A virus (A/chicken/Bangladesh/11rs1984-9/2010(H5N1))	1133962
Influenza A virus (A/Cygnus cygnus/Iran/754/2006(H5N1))	375753
Influenza A virus (A/common cormorant/Qinghai/9/2007(H5N1))	587107
Influenza A virus (A/Bar-headed Goose/Qinghai/75/05(H5N1))	336239
Influenza A virus (A/Indonesia/CDC523/2006(H5N1))	400806
Influenza A virus (A/chicken/Bali/U8661/2009(H5N1))	1561011
Influenza A virus (A/Indonesia/195H/2005(H5N1))	468951
Influenza A virus (A/Chicken/Pulau Rampang/BBPVII/2006(H5N1))	464560
Influenza A virus (A/mandarin duck/Gifu/2112D001/2014(H5N8))	1615968
Influenza A virus (A/environment/Korea/W466/2014(H5N8))	1855216
Influenza A virus (A/Eurasian curlew/Shanghai/DT1231-1/2014(H5N8))	1740829
Influenza A virus (A/mallard/Oregon/195536/2014(H5N8))	1763719
Influenza A virus (A/turkey/Minnesota/15-012582-1/2015(H5N2))	1856695
Influenza A virus (A/chicken/Zhejiang/81643/2015(H5N2))	1882679
Influenza A virus (A/tundra swan/Niigata/4/2016(H5N6))	2035389
Influenza A virus (A/tundra swan/Niigata/8/2016(H5N6))	2035390
Influenza A virus (A/mute swan/Ibaraki/7/2016(H5N6))	2035393
Influenza A virus (A/whooper swan/Iwate/5/2016(H5N6))	2035378
Influenza A virus (A/chicken/Zhejiang/727026/2014(H5N6))	1751330
Influenza A virus (A/Brahma chicken/Belgium/6153/2017(H5N8))	2017700
Influenza A virus (A/chicken/Belgium/5990/2017(H5N8))	2017701
Influenza A virus (A/chicken/Belgium/807/2017(H5N8))	1986415
Influenza A virus (A/peacock/Belgium/1017/2017(H5N8))	1986416
Influenza A virus (A/Cygnus olor/Belgium/1567/2017(H5N8))	1986414
Influenza A virus (A/chicken/Czech Republic/206-17_2/2017(H5N8))	1960318
Influenza A virus (A/chicken/Fujian/11933/2005(H5N1))	407399
Influenza A virus (A/goose/Guiyang/1304/2006(H5N1))	407689
Influenza A virus (A/common magpie/Hong Kong/2256/2006(H5N1))	407445
Influenza A virus (A/chicken/Viet Nam/14/2005(H5N1))	435894
Influenza A virus (A/duck/Guangxi/4665/2005(H5N1))	407515
Influenza A virus (A/duck/Hunan/1340/2002(H5N1))	496756
Influenza A virus (A/chicken/Vietnam/260/2004(H5N1))	380828
Influenza A virus (A/quail/Phathumthani/NIAH2711/2004(H5N1))	551247
Influenza A virus (A/chicken/Vietnam/20/2003(H5N1))	380827
Influenza A virus (A/chicken/Vietnam/NCVD-swab25/2008(H5N1))	629223
Influenza A virus (A/chicken/Vietnam/NCVD-swab16/2008(H5N1))	629217
Influenza A virus (A/chicken/Vietnam/NCVD-swab24/2008(H5N1))	629222
Influenza A virus (A/chicken/Vietnam/NCVD-swab20/2008(H5N1))	629221
Influenza A virus (A/chicken/Vietnam/NCVD-04/2008(H5N1))	629213
Influenza A virus (A/chicken/Vietnam/NCVD-05/2008(H5N1))	629214
Influenza A virus (A/chicken/Vietnam/NCVD-swab06/2008(H5N1))	629215
Influenza A virus (A/chicken/Vietnam/NCVD-03/2008(H5N1))	629212
Influenza A virus (A/goose/Yunnan/5539/2005(H5N1))	407788
Influenza A virus (A/chicken/Guiyang/1218/2006(H5N1))	407415
Influenza A virus (A/goose/Guiyang/1175/2006(H5N1))	407688
Influenza A virus (A/chicken/Guiyang/846/2006(H5N1))	407435
Influenza A virus (A/goose/Guiyang/337/2006(H5N1))	407713
Influenza A virus (A/duck/Guiyang/2231/2005(H5N1))	407555
Influenza A virus (A/duck/Shantou/1930/2001(H5N1))	496766
Influenza A virus (A/chicken/Jilin/hj/2003(H5N1))	404165
Influenza A virus (A/chicken/Jilin/hk/2004(H5N1))	404166
Influenza A virus (A/goose/China/F3/2004(H5N1))	282663
Influenza A virus (A/duck/Japan/9UO139/2009(H5N2))	1231614
Influenza A virus (A/duck/Korea/A93/2008(H5N2))	683779
Influenza A virus (A/aquatic bird/Korea/w221/2007(H5N2))	702801
Influenza A virus (A/aquatic bird/Korea/w208/2007(H5N2))	702795
Influenza A virus (A/mallard/Goseong/167/2007(H5N2))	604442
Influenza A virus (A/aquatic bird/Korea/w198/2007(H5N2))	702789
Influenza A virus (A/bean goose/Korea/EG16/2006(H5N2))	1217772
Influenza A virus (A/duck/Shimane/19/2006(H5N2))	579000
Influenza A virus (A/duck/Shimane/02/2007(H5N2))	579001
Influenza A virus (A/duck/Niigata/477/2007(H5N2))	579002
Influenza A virus (A/duck/Taiwan/DV1237/2009(H5N2))	1305644
Influenza A virus (A/duck/Taiwan/DV1236/2009(H5N2))	1305643
Influenza A virus (A/duck/Tsukuba/9/2005(H5N2))	759880
Influenza A virus (A/duck/Jiang Xi/197820/2003(H5N3))	442539
Influenza A virus (A/duck/Jiang Xi/6146/2003(H5N3))	442542
Influenza A virus (A/duck/Tsukuba/419/2005(H5N3))	759887
Influenza A virus (A/mallard/Crimea/245/2008(H5N2))	696011
Influenza A virus (A/teal/Tottori/150/2002(H5N3))	696408
Influenza A virus (A/duck/Mongolia/596/2001(H5N3))	357256
Influenza A virus (A/mallard/Switzerland/WV1070743/2007(H5N2))	692253
Influenza A virus (A/mallard/Sweden/40/2002(H5N6))	1404333
Influenza A virus (A/mallard/Italy/208/2000(H5N3))	279390
Influenza A virus (A/chicken/France/03426a/03(H5N2))	267564
Influenza A virus (A/duck broiler/Malaysia/F189/07/04(H5N2))	340955
Influenza A virus (A/duck/Hokkaido/69/2000(H5N3))	357253
Influenza A virus (A/duck/France/150236/2015(H5N9))	1825564
Influenza A virus (A/guinea fowl/France/150207n/2015(H5N9))	1774573
Influenza A virus (A/garganey/Crimea/97/2008(H5N2))	696012
Influenza A virus (A/duck/Moscow/4182/2010(H5N3))	1428187
Influenza A virus (A/American black duck/Ohio/12OS5557/2012(H5N2))	1471719
Influenza A virus (A/gadwall/Ohio/12OS5640/2012(H5N2))	1471722
Influenza A virus (A/aquatic bird/Korea/CN2/2009(H5N2))	1962400
Influenza A virus (A/greater white-fronted goose/Netherlands/5/2010(H5N3))	1908087
Influenza A virus (A/ostrich/South Africa/325863/2015(H5N2))	1968777
Influenza A virus (A/mallard/Sweden/101020/2009(H5N9))	1229546
Influenza A virus (A/mallard/Sweden/101224/2009(H5N9))	1229549
Influenza A virus (A/mallard duck/Netherlands/30/2008(H5N3))	1908145
Influenza A virus (A/mallard/PT/37369/2007(H5N3))	867706
Influenza A virus (A/mallard duck/Netherlands/52/2008(H5N2))	1908169
Influenza A virus (A/mallard/Bavaria/1/2005(H5N2))	372559
Influenza A virus (A/duck/France/080032/2008(H5N2))	670755
Influenza A virus (A/duck/France/05056a/2005(H5N2))	331624
Influenza A virus (A/duck/Hong Kong/819/1980(H5N3))	442536
Influenza A virus (A/duck/Hong Kong/694/1979(H5N3))	1642313
Influenza A virus (A/duck/Miyagi/54/76(H5N3))	357249
Influenza A virus (A/turkey/Ireland/1378/1983(H5N8))	380285
Influenza A virus (A/duck/Ireland/113/1983(H5N8))	387208
Influenza A virus (A/turkey/Ireland/?/1983(H5N8))	681071
Influenza A virus (A/turkey/Italy/1980(H5N2))	433437
Influenza A virus (A/tern/South Africa/1961(H5N3))	384510
Influenza A virus (A/tern/South Africa/1959(H5N3))	681065
Influenza A virus (A/duck/Victoria/26/1981(H5N2))	559182
Influenza A virus (A/Canada goose/Delaware Bay/601/2016(H5N1))	2055854
Influenza A virus (A/mallard/Ohio/14OS3372/2014(H5N2))	1789505
Influenza A virus (A/mallard/Minnesota/AI11-4897/2011(H5N2))	1807648
Influenza A virus (A/Muscovy duck/Pennsylvania/4484-2/2013(H5))	1527495
Influenza A virus (A/mallard/Ohio/11OS2216/2011(H5N1))	1283043
Influenza A virus (A/mallard/Wisconsin/2576/2009(H5N1))	1052763
Influenza A virus (A/American green-winged teal/Wisconsin/10OS2955/2010(H5N2))	1267693
Influenza A virus (A/northern pintail/Illinois/11OS4796/2011(H5N3))	1460826
Influenza A virus (A/turkey/New York/465977/2006(H5N2))	643893
Influenza A virus (A/duck/New York/489761/2007(H5N2))	643885
Influenza A virus (A/environment/New York/484678/2007(H5N2))	643892
Influenza A virus (A/northern pintail/FL/598/2007(H5N2))	465960
Influenza A virus (A/duck/Minnesota/462960-2/2006(H5N2))	675013
Influenza A virus (A/waterfowl/Colorado/457952-2/2006(H5N2))	675049
Influenza A virus (A/mallard/Arkansas/473507-1/2006(H5N2))	675023
Influenza A virus (A/avian/Missouri/465593-7/2006(H5N2))	675011
Influenza A virus (A/wild bird/Minnesota/460613/2006(H5N2))	675058
Influenza A virus (A/mallard/MB/458/2005(H5))	421744
Influenza A virus (A/ruddy turnstone/New Jersey/AI07-699/2007(H5N1))	1322899
Influenza A virus (A/duck/New York/445743/2006(H5N2))	643878
Influenza A virus (A/duck/Pennsylvania/446080-7/2006(H5N2))	675018
Influenza A virus (A/mallard/Minnesota/346250/2000(H5N2))	1322903
Influenza A virus (A/shorebird/DE/101/2004(H5N7))	352700
Influenza A virus (A/ruddy turnstone/New Jersey/2242/2000(H5N3))	681010
Influenza A virus (A/environment/NY/98899-6/2001(H5N2))	566251
Influenza A virus (A/northern pintail/California/473046/2006(H5N2))	680590
Influenza A virus (A/northern pintail/Alaska/44184-144/2006(H5N9))	579435
Influenza A virus (A/mallard/Washington/44242-264/2006(H5N2))	465923
Influenza A virus (A/northern pintail/California/44249-053/2006(H5N2))	579435
Influenza A virus (A/Canada goose/Colorado/473047-2/2006(H5N2))	680512
Influenza A virus (A/mallard/Oregon/461067-2/2006(H5N2))	675037
Influenza A virus (A/mallard/QC/2323-25/2006(H5N2))	1306129
Influenza A virus (A/turkey/CA/D0208651-C/02(H5N2))	232438
Influenza A virus (A/mallard/Southcentral Alaska/12ML01048_AAF1/2014(H5N2))	1756422
Influenza A virus (A/northern shoveler/California/LDC188/2014(H5N2))	1972989
Influenza A virus (A/mallard/Idaho/UGAI16-1964/2016(H5N9))	2004362
Influenza A virus (A/mallard/Missouri/10MO084/2010(H5N9))	1267699
Influenza A virus (A/gadwall/Missouri/10MO0280/2010(H5N2))	1267695
Influenza A virus (A/mallard/California/5191/2009(H5N2))	1038309
Influenza A virus (A/mallard/California/5359/2009(H5N2))	1038306
Influenza A virus (A/mallard/California/8035/2008(H5N2))	860013
Influenza A virus (A/mallard/California/2531V/2011(H5N1))	1283620
Influenza A virus (A/env/California/7251/2008(H5N3))	643986
Influenza A virus (A/environment/California/7334/2008(H5N3))	1042594
Influenza A virus (A/duck/Oregon/459674-3/2006(H5N2))	680553
Influenza A virus (A/American widgeon/Oregon/467919/2006(H5N2))	680509
Influenza A virus (A/avian/Colorado/456648/2006(H5N8))	675010
Influenza A virus (A/avian/New York/Sg-00372/2001(H5N2))	578372
Influenza A virus (A/Chukkar/MN/14951-7/1998(H5N2))	232541
Influenza A virus (A/chicken/Durango/3717-05/2005(H5N2))	1537544
Influenza A virus (A/chicken/Veracruz/1433-12/2006(H5N2))	1541684
Influenza A virus (A/chicken/Durango/1433-9/2006(H5N2))	1541679
Influenza A virus (A/chicken/Durango/1433-7/2005(H5N2))	1541677
Influenza A virus (A/chicken/Queretaro/6794-05/2005(H5N2))	1537562
Influenza A virus (A/chicken/Mexico/1433-5/2005(H5N2))	1541682
Influenza A virus (A/chicken/Mexico/6531-05/2005(H5N2))	1537552
Influenza A virus (A/chicken/Hidalgo/7637-05/2005(H5N2))	1537548
Influenza A virus (A/chicken/Michoacan/4240-06/2006(H5N2))	1537557
Influenza A virus (A/chicken/Durango/7035-05/2005(H5N2))	1537546
Influenza A virus (A/chicken/Ibaraki/13/2005(H5N2))	405062
Influenza A virus (A/chicken/Ibaraki/16/2005(H5N2))	405065
Influenza A virus (A/chicken/Mexico/4188-05/2005(H5N2))	1537550
Influenza A virus (A/chicken/Veracruz/1433-1/2006(H5N2))	1541683
Influenza A virus (A/chicken/Guatemala/270475-1/2003(H5))	465363
Influenza A virus (A/chicken/El Salvador/102711-2/2001(H5N2))	680717
Influenza A virus (A/chicken/Puebla/28159-474/1995(H5N2))	680756
Influenza A virus (A/chicken/Mexico/31381-3/1994(H5N2))	380919
Influenza A virus (A/chicken/Jalisco/14589-660/1994(H5N2))	588184
Influenza A virus (A/chicken/Hidalgo/28159-232/1995(H5N2))	680724
Influenza A virus (A/chicken/Mexico/28159-541/1995(H5N2))	680737
Influenza A virus (A/chicken/Puebla/14586-654/1994(H5N2))	380915
Influenza A virus (A/chicken/Puebla/14587-644/1994(H5N2))	588189
Influenza A virus (A/chicken/Puebla/8623-607/1994(H5N2))	380917
Influenza A virus (A/chicken/Mexico/37821-771/1996(H5N2))	680739
Influenza A virus (A/wigeon/Ohio/379/1988(H5N2))	370182
Influenza A virus (A/mallard/Wisconsin/598/1983(H5N2))	1445247
Influenza A virus (A/turkey/California/21860/1984(H5N3))	759888
Influenza A virus (A/mallard/New York/189/1982(H5N2))	402499
Influenza A virus (A/mallard/Wisconsin/1623/1983(H5N2))	1445245
Influenza A virus (A/turkey/Minnesota/3689-1551/1981(H5N2))	380295
Influenza A virus (A/mallard/Wisconsin/411/1981(H5N2))	1406658
Influenza A virus (A/mallard duck/ALB/57/1976(H5N2))	351808
Influenza A virus (A/turkey/Wisconsin/1/1968(H5N9))	506417
Influenza A virus (A/crow/India/01CA16/2012(H5N1))	1590986
Influenza A virus (A/chicken/Bhutan/407/2012(H5N1))	1486320
Influenza A virus (A/chicken/Bhutan/01CL2144/2012(H5N1))	1603324
Influenza A virus (A/chicken/Bhutan/01TI16/2012(H5N1))	1603325
Influenza A virus (A/pigeon/Bhutan/01BR01/2012(H5N1))	1531801
Influenza A virus (A/wild bird/Bhutan/325/2012(H5N1))	1486334
Influenza A virus (A/wild bird/Bhutan/328/2012(H5N1))	1486337
Influenza A virus (A/chicken/Bhutan/265/2012(H5N1))	1486306
Influenza A virus (A/chicken/Bhutan/297/2012(H5N1))	1486307
Influenza A virus (A/chicken/Bhutan/359/2012(H5N1))	1486317
Influenza A virus (A/chicken/Bhutan/417/2012(H5N1))	1486325
Influenza A virus (A/chicken/Bhutan/418/2012(H5N1))	1486326
Influenza A virus (A/chicken/Bhutan/414/2012(H5N1))	1486322
Influenza A virus (A/chicken/Bhutan/416/2012(H5N1))	1486324
Influenza A virus (A/chicken/Bhutan/10CL1216/2012(H5N1))	1712521
Influenza A virus (A/chicken/Bhutan/01CL891/2013(H5N1))	1712519
Influenza A virus (A/chicken/Nepal/08TI87/2013(H5N1))	1590983
Influenza A virus (A/chicken/Nepal/08TI76/2013(H5N1))	1590979
Influenza A virus (A/chicken/Nepal/08TI82/2013(H5N1))	1590981
Influenza A virus (A/chicken/Nepal/08TI63/2013(H5N1))	1590978
Influenza A virus (A/turkey/Virginia/6962/1983(H5N2))	681078
Influenza A virus (A/swine/South Kalimantan/UT6015/2006(H5N1))	792674
Influenza A virus (A/swine/East Java/UT6003/2006(H5N1))	792668
Influenza A virus (A/chicken/East Java/UT6016/2006(H5N1))	644246
Influenza A virus (A/chicken/East Java/UT6031/2007(H5N1))	644252

## Sheet: PB2_H5
Accession	Type	Host	Country	ID	HP/LP	Year
AHZ43981	H5N2	duck	Ohio	12OS5557	LP	2012
AGE03009	H5N2	teal	Wisconsin	10OS2955	LP	2010
ACY79747	H5N2	widgeon	Oregon	467919	LP	2006
ANM72347	H5N2	widgeon	California	LS257	LP	2014
ACY79753	H5N2	goose	Colorado	473047_2	LP	2006
ASV60525	H5N1	goose	Delaware_Bay	601	LP	2016
ABU62866	H5N2	NA	Chukkar_MN	14951_7	LP	1998
ABJ16806	H5N1	Cygnus	Iran	754	HP_C	2006
ARU07101	H5N8	Cygnus	Belgium	1567	HP	2017
ABI36194	H5N1	NA	Indonesia	CDC523	HP_C	2006
AFQ90499	H5N1	duck	Ca_Mau	1181	HP_C	2006
ABQ58902	H5N1	Turkey	NA	12	HP_C	2006
AQU12498	H5N2	bird	Korea	CN2	LP	2009
ADE07059	H5N2	bird	Korea	w113	LP	2006
ADE07070	H5N2	bird	Korea	w198	LP	2007
ADE07076	H5N2	bird	Korea	w208	LP	2007
ADE07081	H5N2	bird	Korea	w221	LP	2007
ACV90522	H5N8	avian	Colorado	456648	LP	2006
ACV90952	H5N2	avian	Missouri	465593_7	LP	2006
ACJ69050	H5N2	avian	New_York	Sg_372	LP	2001
AFP99745	H5N2	goose	Korea	EG16	LP	2006
AHN03350	H5N2	teal	Wisconsin	231	LP	1976
AIW60807	H5N1	chicken	Bali	U8661	HP_C	2009
AGW25743	H5N1	chicken	Bangladesh	BL_470	HP	2010
ARU07077	H5N8	chicken	Belgium	807	HP	2017
ANH21410	H5N1	chicken	Bhutan	265	HP_C	2012
ANH21333	H5N1	chicken	Bhutan	407	HP_C	2012
ANH21505	H5N1	chicken	Bhutan	414	HP_C	2012
AEN68873	H5N1	chicken	Cambodia	TKCMB5T	HP_C	2010
ACZ45494	H5N2	chicken	Chiapas	15406	LP	1997
AQW44207	H5N8	chicken	Czech_Republic	206_17_2	HP	2017
AIR94059	H5N2	chicken	Durango	1433_08	LP	2005
AIR94049	H5N2	chicken	Durango	1433_09	LP	2006
ACR49145	H5N1	chicken	East_Java	UT6016	HP_C	2006
ACZ45498	H5N2	chicken	El_Salvador	102711_2	LP	2001
ACF25667	H5N2	chicken	Florida	25717	HP	1993
ABJ96571	H5N1	chicken	Fujian	11933	HP_C	2005
ABJ96513	H5N1	chicken	Guiyang	441	HP	2006
ABI85162	H5N2	chicken	Italy	312	HP	1997
ABQ84726	H5N2	chicken	Italy	8	HP	1998
ACL79956	H5N2	chicken	Jalisco	14589_660	LP	1994
ABI97343	H5N1	chicken	Jilin	hj	HP	2003
ABJ52560	H5N1	chicken	Jilin	hk	HP	2004
AIR94080	H5N2	chicken	Mexico	1433_5	HP	2005
ACZ45505	H5N2	chicken	Mexico	28159_541	LP	1995
ACZ36520	H5N2	chicken	Mexico	31381_3	LP	1994
ACZ45493	H5N2	chicken	Mexico	37821_771	LP	1996
ACF25702	H5N2	chicken	NY	14009	HP	1993
AJE62125	H5N1	chicken	Nepal	08TI87	HP_C	2013
ADB25698	H5N1	chicken	Nigeria	08RS848_22	HP_C	2006
ADB25940	H5N1	chicken	Nigeria	08RS848_6	HP_C	2006
ABJ16905	H5N1	chicken	Nigeria	1047_30	HP_C	2006
ABJ16883	H5N1	chicken	Nigeria	1047_54	HP_C	2006
ACZ45502	H5N2	chicken	Puebla	14586_654	HP	1994
ACL79975	H5N2	chicken	Puebla	14587_644	HP	1994
ACZ45503	H5N2	chicken	Puebla	28159_474	HP	1995
AAF02367	H5N2	chicken	Puebla	8623_607	HP	1994
AIR94101	H5N2	chicken	Veracruz	1433_1	LP	2006
ALP30121	H5N6	chicken	Zhejiang	727026	HP_C	2014
AOC37801	H5N2	chicken	Zhejiang	81643	HP_C	2015
ABJ96497	H5N1	magpie	Hong_Kong	2256	HP_C	2006
ADA69414	H5N2	duck	France	80032	LP	2008
ANA11395	H5N9	duck	France	150236	HP	2015
ABJ96595	H5N1	duck	Guangxi	4665	HP_C	2005
ABJ96511	H5N1	duck	Guiyang	2231	HP	2005
BAR64374	H5N3	duck	Hong_Kong	694	LP	1979
ABQ84715	H5N3	duck	Hong_Kong	819	LP	1980
ACA47842	H5N1	duck	Hunan	1340	HP_C	2002
AKI34428	H5N2	duck	Japan	11OG1084	LP	2011
AKI34384	H5N2	duck	Japan	9UO139	LP	2009
ABQ84734	H5N3	duck	Jiang_Xi	197820	LP	2003
ABQ84717	H5N3	duck	Jiang_Xi	6146	LP	2003
ACY06636	H5N2	duck	Korea	A93	LP	2008
ACV91022	H5N2	duck	Minnesota	462960_2	LP	2006
AHB73769	H5N3	duck	Moscow	4182	LP	2010
ACR09620	H5N2	duck	New_York	445743	LP	2006
ACR09477	H5N2	duck	New_York	489761	LP	2007
ABB20465	H5N2	duck	New_Zealand	41	LP	1984
ACY79737	H5N2	duck	Oregon	459674_3	LP	2006
ACV90702	H5N2	duck	Pennsylvania	446080_7	LP	2006
ACA47446	H5N1	duck	Shantou	1930	HP_C	2001
AGI55703	H5N2	duck	Taiwan	DV1236	LP	2009
ACF25081	H5N2	emu	TX	39924	HP	1993
ACQ83149	H5N3	env	California	7251	LP	2008
AEK49910	H5N3	environment	California	7334	LP	2008
ANM71927	H5N8	environment	Korea	W466	HP_C	2014
ACI41037	H5N2	environment	NY	98899_6	LP	2001
ACR09488	H5N2	environment	New_York	484678	LP	2007
AEO89286	H5N1	environment	Xinjiang	6	HP_C	2009
AGE08325	H5N2	gadwall	Missouri	10MO0280	LP	2010
AHZ43873	H5N2	gadwall	Ohio	12OS5640	LP	2012
ABJ96512	H5N1	goose	Guiyang	337	HP	2006
ABJ96523	H5N1	goose	Yunnan	5539	HP_C	2005
APC32617	H5N3	goose	Netherlands	5	LP	2010
ALX30747	H5N9	fowl	France	150207n	HP	2015
ABB87052	H5N2	duck	Alberta	ALB_57	LP	1976
APC31222	H5N3	duck	Netherlands	30	LP	2008
APC32966	H5N2	duck	Netherlands	52	LP	2008
ACV90822	H5N2	mallard	Arkansas	473507_1	LP	2006
AHM97866	H5N5	mallard	California	1370	LP	2013
AHM98060	H5N6	mallard	California	1418	LP	2013
AHM98084	H5N5	mallard	California	1433	LP	2013
AHM98120	H5N5	mallard	California	1478	LP	2013
AHM98156	H5N5	mallard	California	1481	LP	2013
AGE08744	H5N1	mallard	California	2531V	LP	2011
AEK50924	H5N2	mallard	California	5191	LP	2009
AEK50891	H5N2	mallard	California	5359	LP	2009
AEK50075	H5N2	mallard	California	8035	LP	2008
ASJ81398	H5N9	mallard	Idaho	UGAI16_1964	LP	2016
ABQ84728	H5N3	mallard	Italy	208	LP	2000
ABQ84729	H5N3	mallard	Italy	36	LP	2002
AMX73263	H5N2	mallard	Minnesota	AI11_4897	LP	2011
AGE08292	H5N9	mallard	Missouri	10MO084	LP	2010
ABI84794	H5N2	mallard	New_York	189	LP	1982
AGC73776	H5N1	mallard	Ohio	11OS2216	LP	2011
AMQ31155	H5N2	mallard	Ohio	14OS3372	LP	2014
ALT19149	H5N8	mallard	Oregon	195536	HP_C	2014
ACV91042	H5N2	mallard	Oregon	461067_2	LP	2006
AGI65064	H5N2	mallard	QC	2323_25	LP	2006
ADP07250	H5N2	mallard	Washington	44242_264	LP	2006
AEM75723	H5N1	mallard	Wisconsin	2576	LP	2009
AHN01822	H5N2	mallard	Wisconsin	411	LP	1981
AHM99804	H5N2	mallard	Wisconsin	598	LP	1983
BAV72119	H5N8	duck	Gifu	2112D001	HP_C	2014
ACE73111	H5N9	pintail	Alaska	44184_144	LP	2006
ACK43626	H5N9	pintail	California	44221_761	LP	2006
ACK43625	H5N2	pintail	California	44221_789	LP	2006
ACK43627	H5N2	pintail	California	44249_053	LP	2006
ACY79752	H5N2	pintail	California	473046	LP	2006
AHL82813	H5N3	pintail	Illinois	11OS4796	LP	2011
ARI67398	H5N2	shoveler	California	LDC188	LP	2014
ARD27201	H5N2	ostrich	South_Africa	325863	LP	2015
AIL24909	H5N1	pigeon	Bhutan	01BR01	HP_C	2012
ABK80013	H5N2	poultry	Italy	330	HP	1997
ABR28536	H5N2	poultry	Italy	365	HP	1997
ABO37987	H5N2	poultry	Italy	373	HP	1997
ABM22058	H5N2	poultry	Italy	382	HP	1997
BAG80740	H5N1	quail	Phathumthani	NIAH2711	HP_C	2004
ACF25657	H5N2	rhea	TX	39923	HP	1993
AGL58361	H5N1	turnstone	New_Jersey	AI07_699	LP	2007
ABB87302	H5N7	shorebird	DE	101	LP	2004
ADI46263	H5N1	swine	East_Java	UT6003	HP_C	2006
ABI84980	H5N3	tern	South_Africa	1	HP	1961
ACV91032	H5N2	swan	Alaska	462958	LP	2006
BBA47000	H5N6	swan	Niigata	8	HP	2016
ABI85127	H5N8	turkey	Ireland	1378	HP	1983
ABO52741	H5N2	turkey	Italy	10MO0280	LP	1980
ABQ84725	H5N2	turkey	Italy	1	LP	1997
ANM72543	H5N2	turkey	Minnesota	15_012582_1	HP_C	2015
ACR09587	H5N2	turkey	New_York	465977	LP	2006
ACZ45514	H5N2	turkey	Virginia	6962	LP	1983
ADV76663	H5N9	turkey	Wisconsin	1	LP	1968
ACV90622	H5N2	waterfowl	Colorado	457952_2	LP	2006
BBA46868	H5N6	swan	Iwate	5	HP	2016
ABG88255	H5N2	wigeon	Ohio	379	LP	1988
ANH21344	H5N1	bird	Bhutan	325	HP_C	2012
ANH21633	H5N1	bird	Bhutan	328	HP_C	2012
ACV90582	H5N2	bird	Minnesota	460613	LP	2006

## Sheet: PB1_H5
Accession	Type	Host	Country	ID	HP/LP	Year
AHZ43979	H5N2	duck	Ohio	12OS5557	LP	2012
AGE03007	H5N2	teal	Wisconsin	10OS2955	LP	2010
ACY79859	H5N2	widgeon	Oregon	467919	LP	2006
ANM72344	H5N2	wigeon	California	LS257	LP	2014
ACY79865	H5N2	goose	Colorado	473047_2	LP	2006
ASJ81755	H5N1	goose	Delaware_Bay	601	LP	2016
ABW94109	H5N2	NA	Chukkar_MN	14951_7	LP	1998
ABJ16804	H5N1	Cygnus	Iran	754	HP_C	2006
ARU07102	H5N8	Cygnus	Belgium	1567	HP	2017
ABW06329	H5N1	NA	Indonesia	195H	HP_C	2005
ABI36195	H5N1	NA	Indonesia	CDC523	HP_C	2006
AFQ90500	H5N1	duck	Ca_Mau	1181	HP_C	2006
ABQ58893	H5N1	turkey	NA	12	HP_C	2006
AQU12499	H5N2	bird	Korea	CN2	LP	2009
ADE06985	H5N2	bird	Korea	w113	LP	2006
ADE07007	H5N2	bird	Korea	w198	LP	2007
ADE07019	H5N2	bird	Korea	w208	LP	2007
ACV90521	H5N8	avian	Colorado	456648	LP	2006
ACV90951	H5N2	avian	Missouri	465593_7	LP	2006
ACJ69051	H5N2	avian	New_York	Sg_00372	LP	2001
AHN03348	H5N2	teal	Wisconsin	231	LP	1976
AIW60808	H5N1	chicken	Bali	U8661	HP_C	2009
ARU07078	H5N8	chicken	Belgium	807	HP	2017
AEN68852	H5N1	chicken	Cambodia	TKCMB5T	HP_C	2010
ACZ45896	H5N2	chicken	Chiapas	15406	LP	1997
AQW44208	H5N8	chicken	Czech_Republic	206_17_2	HP_C	2017
AIR94060	H5N2	chicken	Durango	1433_8	LP	2005
AIR94050	H5N2	chicken	Durango	1433_9	LP	2006
ACZ45900	H5N2	chicken	El_Salvador	102711_2	LP	2001
ACF25668	H5N2	chicken	Florida	25717	HP	1993
ABL07866	H5N1	chicken	Fujian	11933	HP_C	2005
ABL07808	H5N1	chicken	Guiyang	441	HP	2006
ACZ45906	H5N2	chicken	Hidalgo	28159_232	LP	1995
ABQ84688	H5N2	chicken	Italy	312	HP	1997
ABQ84691	H5N2	chicken	Italy	8	HP	1998
ACL79954	H5N2	chicken	Jalisco	14589_660	LP	1994
ABI97342	H5N1	chicken	Jilin	hj	HP	2003
ABJ52559	H5N1	chicken	Jilin	hk	HP	2004
ACT97045	H5N1	chicken	Korea	USQ284	HP_C	2008
AFW17386	H5N1	chicken	Menofia	CAI29	HP_C	2009
ACZ45907	H5N2	chicken	Mexico	28159_541	LP	1995
ACZ36565	H5N2	chicken	Mexico	31381_3	LP	1994
ACZ45895	H5N2	chicken	Mexico	37821_771	LP	1996
ACF25822	H5N2	chicken	NJ	17169	HP	1993
ACF25703	H5N2	chicken	NY	14009	HP	1993
ADB25941	H5N1	chicken	Nigeria	08RS848_6	LP	2006
ABJ16903	H5N1	chicken	Nigeria	1047_30	HP_C	2006
ABJ16881	H5N1	chicken	Nigeria	1047_54	HP_C	2006
ACZ45904	H5N2	chicken	Puebla	14586_654	HP	1994
ACL79973	H5N2	chicken	Puebla	14587_644	HP	1994
ACZ45905	H5N2	chicken	Puebla	28159_474	HP	1995
AIR94102	H5N2	chicken	Veracruz	1433_1	LP	2006
ALP30122	H5N6	chicken	Zhejiang	727026	HP_C	2014
AOC37805	H5N2	chicken	Zhejiang	81643	HP_C	2015
ADA69415	H5N2	duck	France	80032	LP	2008
ANA11396	H5N9	duck	France	150236	HP	2015
ABL07890	H5N1	duck	Guangxi	4665	HP_C	2005
ABL07806	H5N1	duck	Guiyang	2231	HP	2005
BAR64375	H5N3	duck	Hong_Kong	694	LP	1979
ABQ84680	H5N3	duck	Hong_Kong	819	LP	1980
ACA47843	H5N1	duck	Hunan	1340	HP_C	2002
ACZ45929	H5N8	duck	Ireland	113	HP	1983
AKI34465	H5N2	duck	Japan	11OG1032	LP	2011
AKI34429	H5N2	duck	Japan	11OG1084	LP	2011
AKI34385	H5N2	duck	Japan	9UO139	LP	2009
ABQ84682	H5N3	duck	Jiang_Xi	6146	LP	2003
ACY06643	H5N2	duck	Korea	A93	LP	2008
ACV91021	H5N2	duck	Minnesota	462960_2	LP	2006
AHB73770	H5N3	duck	Moscow	4182	LP	2010
ACR09475	H5N2	duck	New_York	489761	LP	2007
ACY79849	H5N2	duck	Oregon	459674_3	LP	2006
ACV90701	H5N2	duck	Pennsylvania	446080_7	LP	2006
ACA47447	H5N1	duck	Shantou	1930	HP_C	2001
AGI55701	H5N2	duck	Taiwan	DV1236	LP	2009
ADT64874	H5N2	duck	Victoria	26	LP	1981
ACF25082	H5N2	emu	TX	39924	HP	1993
ACQ83150	H5N3	env	California	7251	LP	2008
ACI41035	H5N2	environment	NY	98899_6	LP	2001
ACR09486	H5N2	environment	New_York	484678	LP	2007
AGE08323	H5N2	gadwall	Missouri	10MO0280	LP	2010
AHZ43872	H5N2	gadwall	Ohio	12OS5640	LP	2012
ABL07807	H5N1	goose	Guiyang	337	HP	2006
ABL07818	H5N1	goose	Yunnan	5539	HP_C	2005
APC26834	H5N3	goose	Netherlands	5	LP	2010
ALX30750	H5N9	fowl	France	150207n	HP	2015
ABB87050	H5N2	duck	ALB	57	LP	1976
APC26812	H5N3	duck	Netherlands	30	LP	2008
APC26800	H5N2	duck	Netherlands	52	LP	2008
ACV90821	H5N2	mallard	Arkansas	473507_1	LP	2006
AHM97864	H5N5	mallard	California	1370	LP	2013
AHM97888	H5N5	mallard	California	1375	LP	2013
AHM98008	H5N5	mallard	California	1402	LP	2013
AHM98058	H5N6	mallard	California	1418	LP	2013
AHM98154	H5N5	mallard	California	1481	LP	2013
AEK50922	H5N2	mallard	California	5191	LP	2009
AEK50889	H5N2	mallard	California	5359	LP	2009
AEK50073	H5N2	mallard	California	8035	LP	2008
ASJ81396	H5N9	mallard	Idaho	UGAI16_1964	LP	2016
ABQ84693	H5N3	mallard	Italy	208	LP	2000
ABQ84694	H5N3	mallard	Italy	36	LP	2002
AMQ29741	H5N2	mallard	Maryland	11OS1720	LP	2011
AGK41348	H5N2	mallard	Minnesota	346250	LP	2000
AMX73261	H5N2	mallard	Minnesota	AI11_4897	LP	2011
AGE08290	H5N9	mallard	Missouri	10MO084	LP	2010
ABI84792	H5N2	mallard	New_York	189	LP	1982
AGC73774	H5N1	mallard	Ohio	11OS2216	LP	2011
AMQ31153	H5N2	mallard	Ohio	14OS3372	LP	2014
ALT19150	H5N8	mallard	Oregon	195536	HP_C	2014
ACV91041	H5N2	mallard	Oregon	461067_2	LP	2006
AGI65065	H5N2	mallard	QC	2323_25	LP	2006
AGY42114	H5N6	mallard	Sweden	40	LP	2002
ADP07248	H5N2	mallard	Washington	44242_264	LP	2006
AEM75721	H5N1	mallard	Wisconsin	2576	LP	2009
AHN01820	H5N2	mallard	Wisconsin	411	LP	1981
AHM99802	H5N2	mallard	Wisconsin	598	LP	1983
ACE73449	H5N9	pintail	Alaska	44184_144	LP	2006
ACK43462	H5N9	pintail	California	44221_761	LP	2006
ACK43464	H5N2	pintail	California	44249_053	LP	2006
ARI67401	H5N2	shoveler	California	LDC188	LP	2014
ARD27202	H5N2	ostrich	South_Africa	325863	LP	2015
ABK80011	H5N2	poultry	Italy	330	HP	1997
ABR28534	H5N2	poultry	Italy	365	HP	1997
ABO37985	H5N2	poultry	Italy	373	HP	1997
ABM22056	H5N2	poultry	Italy	382	HP	1997
BAG80756	H5N1	quail	Phathumthani	NIAH2711	HP_C	2004
ACF25658	H5N2	rhea	TX	39923	HP	1993
ACZ45706	H5N3	turnstone	New_Jersey	2242	LP	2000
AGL58359	H5N1	turnstone	New_Jersey	AI07_699	LP	2007
ABB87300	H5N7	shorebird	DE	101	LP	2004
ACZ45924	H5N3	tern	South_Africa	1	HP	1959
ACZ45925	H5N3	tern	South_Africa	2	HP	1961
ABI85125	H5N8	turkey	Ireland	1378	HP	1983
ABO52739	H5N2	turkey	Italy	1	LP	1980
ABQ84690	H5N2	turkey	Italy	392	HP	1997
ANM72544	H5N2	turkey	Minnesota	15_012582_1	HP_C	2015
ACV90621	H5N2	waterfowl	Colorado	457952_2	LP	2006
ABG88253	H5N2	wigeon	Ohio	379	LP	1988
ACV90581	H5N2	bird	Minnesota	460613	LP	2006
KP336331	H5N1	crow	India	01CA16	HP_C	2012
KX215291	H5N1	chicken	Bhutan	407	HP_C	2012
KP662576	H5N1	chicken	Bhutan	01CL2144	HP_C	2012
KP662578	H5N1	chicken	Bhutan	01TI16	HP_C	2012
KM267790	H5N1	pigeon	Bhutan	01BR01	HP_C	2012
KX215343	H5N1	wild bird	Bhutan	325	HP_C	2012
KX215243	H5N1	wild bird	Bhutan	328	HP_C	2012
KX215383	H5N1	chicken	Bhutan	265	HP_C	2012
KX215462	H5N1	chicken	Bhutan	359	HP_C	2012
KX215388	H5N1	chicken	Bhutan	417	HP_C	2012
KX215327	H5N1	chicken	Bhutan	418	HP_C	2012
KX215411	H5N1	chicken	Bhutan	414	HP_C	2012
KX215387	H5N1	chicken	Bhutan	416	HP_C	2012
KT717200	H5N1	chicken	Bhutan	10CL1216	HP_C	2012
KT717203	H5N1	chicken	Bhutan	01CL891	HP_C	2013
KP336344	H5N1	chicken	Nepal	08TI86	HP_C	2013
KP336350	H5N1	chicken	Nepal	08TI87	HP_C	2013
KP336357	H5N1	chicken	Nepal	08TI76	HP_C	2013
KP336358	H5N1	chicken	Nepal	08TI82	HP_C	2013
KP336356	H5N1	chicken	Nepal	08TI63	HP_C	2013
KP336355	H5N1	chicken	Nepal	08TI124	HP_C	2013
HM440145	H5N1	swine	South_Kalimantan	UT6015	HP_C	2006
HM440097	H5N1	swine	East_Java	UT6003	HP_C	2006
GQ122497	H5N1	chicken	East_Java	UT6016	HP_C	2006
GQ122527	H5N1	chicken	East_Java	UT6031	HP_C	2007

## Sheet: PA_H5
Accession	Type	Host	Country	ID	HP/LP	Year
ACE73409	H5N9	pintail	Alaska	44184_144	LP	2006
ABB87049	H5N2	duck	ALB	57	LP	1976
ACV90820	H5N2	mallard	Arkansas	473507_1	LP	2006
AIW60810	H5N1	chicken	Bali	U8661	HP_C	2009
AGW25746	H5N1	chicken	Bangladesh	BL_470	HP	2010
ARU07104	H5N8	Cygnus	Belgium	1567	HP	2017
ARU07080	H5N8	chicken	Belgium	807	HP	2017
ANH21326	H5N1	chicken	Bhutan	265	HP_C	2012
ANH21365	H5N1	chicken	Bhutan	297	HP_C	2012
ANH21288	H5N1	chicken	Bhutan	359	HP_C	2012
ANH21589	H5N1	chicken	Bhutan	407	HP_C	2012
AIL24912	H5N1	pigeon	Bhutan	01BR01	HP_C	2012
ANH21277	H5N1	wild_bird	Bhutan	325	HP_C	2012
AFQ90502	H5N1	duck	Ca_Mau	1181	HP_C	2006
AGE08741	H5N1	mallard	California	2531V	LP	2011
ANM72346	H5N2	wigeon	California	LS257	LP	2014
AEK50888	H5N2	mallard	California	5359	LP	2009
AEK50072	H5N2	mallard	California	8035	LP	2008
ACK43655	H5N2	pintail	California	44221_789	LP	2006
ACK43657	H5N2	pintail	California	44249_053	LP	2006
ACY79977	H5N2	pintail	California	473046	LP	2006
ARI67394	H5N2	shoveler	California	LDC188	LP	2014
ACQ83152	H5N3	env	California	7251	LP	2008
AHM97862	H5N5	mallard	California	1370	LP	2013
AHM98006	H5N5	mallard	California	1402	LP	2013
AHM98152	H5N5	mallard	California	1481	LP	2013
AHM98056	H5N6	mallard	California	1418	LP	2013
ACK43656	H5N9	pintail	California	44221_761	LP	2006
AEN68829	H5N1	chicken	Cambodia	TKCMB5T	HP_C	2010
ACZ46280	H5N2	chicken	Chiapas	15406	LP	1997
ACZ46281	H5N2	chicken	Chiapas	15408	LP	1997
ACV90620	H5N2	waterfowl	Colorado	457952_2	LP	2006
ACV90520	H5N8	avian	Colorado	456648	LP	2006
AQW44210	H5N8	chicken	Czech_Republic	206_17_2	HP	2017
ABB87299	H5N7	shorebird	DE	101	LP	2004
ASJ81608	H5N1	goose	Delaware_Bay	601	LP	2016
AIR94062	H5N2	chicken	Durango	1433_8	LP	2005
AIR94051	H5N2	chicken	Durango	1433_9	LP	2006
ACR49074	H5N1	chicken	East_Java	UT6016	HP_C	2006
ADI46302	H5N1	swine	East_Java	UT6003	HP_C	2006
ACZ46284	H5N2	chicken	El_Salvador	102711_2	LP	2001
ACF25670	H5N2	chicken	Florida	25717	HP	1993
ADA69417	H5N2	duck	France	80032	LP	2008
ANA11397	H5N9	duck	France	150236	HP	2015
ALX30748	H5N9	fowl	France	150207n	HP	2015
ABL08923	H5N1	chicken	Fujian	11933	HP_C	2005
BAV72122	H5N8	duck	Gifu	2112D001	HP_C	2014
ABL08947	H5N1	duck	Guangxi	4665	HP_C	2005
ABL08865	H5N1	chicken	Guiyang	441	HP	2006
ABL08863	H5N1	duck	Guiyang	2231	HP	2005
ABL08864	H5N1	goose	Guiyang	337	HP	2006
ABL08849	H5N1	avian	Hong_Kong	2256	HP_C	2006
BAR64377	H5N3	duck	Hong_Kong	694	LP	1979
ABQ84647	H5N3	duck	Hong_Kong	819	LP	1980
ACA47845	H5N1	duck	Hunan	1340	HP_C	2002
ASJ81394	H5N9	mallard	Idaho	UGAI16_1964	LP	2016
AHL82809	H5N3	pintail	Illinois	11OS4796	LP	2011
ABW06334	H5N1	NA	Indonesia	195H	HP_C	2005
ABI36197	H5N1	NA	Indonesia	CDC523	HP_C	2006
ABJ16803	H5N1	Cygnus	Iran	754	HP_C	2006
ACZ46311	H5N8	duck	Ireland	113	HP	1983
ABI85124	H5N8	turkey	Ireland	1378	HP	1983
ABQ84655	H5N2	chicken	Italy	312	HP	1997
ABQ84658	H5N2	chicken	Italy	8	HP_C	1998
ABK80010	H5N2	poultry	Italy	330	HP	1997
ABR28533	H5N2	poultry	Italy	365	HP	1997
ABO37984	H5N2	poultry	Italy	373	HP	1997
ABM22055	H5N2	poultry	Italy	382	HP	1997
ABO52738	H5N2	turkey	Italy	NA	LP	1980
ABQ84657	H5N2	turkey	Italy	392	HP	1997
ABQ84660	H5N3	mallard	Italy	208	LP	2000
ABQ84661	H5N3	mallard	Italy	36	LP	2002
ACL79953	H5N2	chicken	Jalisco	14589_660	LP	1994
AKI34431	H5N2	duck	Japan	11OG1084	LP	2011
AKI34387	H5N2	duck	Japan	9UO139	LP	2009
ABQ84649	H5N3	duck	Jiang_Xi	6146	LP	2003
ABI97346	H5N1	chicken	Jilin	hj	HP	2003
ABJ52564	H5N1	chicken	Jilin	hk	HP	2004
ACT97037	H5N1	chicken	Korea	USQ284	HP_C	2008
AQU12501	H5N2	bird	Korea	CN2	LP	2009
ADE06899	H5N2	bird	Korea	w113	LP	2006
ADE06910	H5N2	bird	Korea	w198	LP	2007
ADE06916	H5N2	bird	Korea	w208	LP	2007
ADE06921	H5N2	bird	Korea	w221	LP	2007
ACY06629	H5N2	duck	Korea	A93	LP	2008
AFW17385	H5N1	chicken	Menofia	CAI29	HP_C	2009
AIR94082	H5N2	chicken	Mexico	1433_5	HP	2005
ACZ46291	H5N2	chicken	Mexico	28159_541	LP	1995
ACZ36610	H5N2	chicken	Mexico	31381_3	LP	1994
ACZ46279	H5N2	chicken	Mexico	37821_771	LP	1996
ACV91020	H5N2	duck	Minnesota	462960_2	LP	2006
AMX73259	H5N2	mallard	Minnesota	AI11_4897	LP	2011
ANM72546	H5N2	turkey	Minnesota	15_012582_1	HP_C	2015
ACV90580	H5N2	bird	Minnesota	460613	LP	2006
ACV90950	H5N2	avian	Missouri	465593_7	LP	2006
AGE08322	H5N2	gadwall	Missouri	10MO0280	LP	2010
AGE08289	H5N9	mallard	Missouri	10MO084	LP	2010
ABU62904	H5N2	Chukkar	MN	14951_7	LP	1998
AHB73772	H5N3	duck	Moscow	4182	LP	2010
AJE62128	H5N1	chicken	Nepal	08TI87	HP_C	2013
APC30760	H5N2	duck	Netherlands	52	LP	2008
APC30653	H5N3	goose	Netherlands	5	LP	2010
APC31900	H5N3	duck	Netherlands	30	LP	2008
AGL58357	H5N1	turnstone	New_Jersey	AI07_699	LP	2007
ACZ46111	H5N3	turnstone	New_Jersey	2242	LP	2000
ACJ69053	H5N2	avian	New_York	Sg_00372	LP	2001
ACR09474	H5N2	duck	New_York	489761	LP	2007
ACR09485	H5N2	environment	New_York	484678	LP	2007
ABI84791	H5N2	mallard	New_York	189	LP	1982
ACR09584	H5N2	turkey	New_York	465977	LP	2006
ABB20462	H5N2	duck	New_Zealand	41	LP	1984
ADB25943	H5N1	chicken	Nigeria	08RS848_6	HP_C	2006
ABJ16902	H5N1	chicken	Nigeria	1047_30	HP_C	2006
ABJ16880	H5N1	chicken	Nigeria	1047_54	HP_C	2006
BBA46992	H5N6	swan	Niigata	4	HP	2016
ACF25821	H5N2	chicken	NJ	17169	HP	1993
ACF25705	H5N2	chicken	NY	14009	HP	1993
ACI41034	H5N2	environment	NY	98899_6	LP	2001
AGC73773	H5N1	mallard	Ohio	11OS2216	LP	2011
AHZ43977	H5N2	duck	Ohio	12OS5557	LP	2012
AHZ43870	H5N2	gadwall	Ohio	12OS5640	LP	2012
AMQ31151	H5N2	mallard	Ohio	14OS3372	LP	2014
ABG88252	H5N2	wigeon	Ohio	379	LP	1988
ACY79972	H5N2	widgeon	Oregon	467919	LP	2006
ACY79962	H5N2	duck	Oregon	459674_3	LP	2006
ACV91040	H5N2	mallard	Oregon	461067_2	LP	2006
ALT19152	H5N8	mallard	Oregon	195536	HP_C	2014
ACV90700	H5N2	duck	Pennsylvania	446080_7	LP	2006
BAG80772	H5N1	quail	Phathumthani	NIAH2711	HP_C	2004
ACZ46288	H5N2	chicken	Puebla	14586_654	HP	1994
ACL79972	H5N2	chicken	Puebla	14587_644	HP	1994
ACZ46289	H5N2	chicken	Puebla	28159_474	HP	1995
AAF02394	H5N2	chicken	Puebla	8623_607	HP	1994
AGI65067	H5N2	mallard	QC	2323_25	LP	2006
ACA47449	H5N1	duck	Shantou	1930	HP_C	2001
ARD27203	H5N2	ostrich	South_Africa	325863	LP	2015
ACZ46306	H5N3	tern	South_Africa	NA	HP	1959
ABI84977	H5N3	tern	South_Africa	NA	HP	1961
AGI55705	H5N2	duck	Taiwan	DV1236	LP	2009
ACF25084	H5N2	emu	TX	39924	HP	1993
ACF25660	H5N2	rhea	TX	39923	HP	1993
AIR94103	H5N2	chicken	Veracruz	1433_1	LP	2006
ADT64873	H5N2	duck	Victoria	26	LP	1981
AKI82394	H5N1	chicken	Vietnam	NCVD_03	HP	2008
ACZ46300	H5N2	turkey	Virginia	6962	HP_C	1983
ADP07247	H5N2	mallard	Washington	44242_264	LP	2006
AEM75720	H5N1	mallard	Wisconsin	2576	LP	2009
AGE03006	H5N2	teal	Wisconsin	10OS2955	LP	2010
AHN03346	H5N2	teal	Wisconsin	231	LP	1976
AHN01818	H5N2	mallard	Wisconsin	411	LP	1981
AHM99800	H5N2	mallard	Wisconsin	598	LP	1983
ADV76660	H5N9	turkey	Wisconsin	1	LP	1968
AEO89288	H5N1	environment	Xinjiang	6	HP_C	2009
ABL08875	H5N1	goose	Yunnan	5539	HP_C	2005
AOC37809	H5N2	chicken	Zhejiang	81643	HP_C	2015
ALP30123	H5N6	chicken	Zhejiang	727026	HP_C	2014
ABQ58872	H5N1	turkey	NA	12	HP_C	2006

## Sheet: NP_H5
Accession	Type	Host	Country	ID	HP/LP	Year
ACE73336	H5N9	northern_pintail	Alaska	44184_144	LP	2006
ACV91027	H5N2	tundra_swan	Alaska	462958	LP	2006
ABB87046	H5N2	mallard_duck	ALB	57	LP	1976
ACV90817	H5N2	mallard	Arkansas	473507_1	LP	2006
AIW60813	H5N1	chicken	Bali	U8661	HP_C	2009
AGW25747	H5N1	chicken	Bangladesh	BL_470	HP	2010
ABG36720	H5N2	mallard	Bavaria	1	LP	2005
ARU07107	H5N8	Cygnus_olor	Belgium	1567	HP	2017
ARU07083	H5N8	chicken	Belgium	807	HP	2017
ANH21533	H5N1	chicken	Bhutan	265	HP_C	2012
AIL24915	H5N1	pigeon	Bhutan	01BR01	HP_C	2012
ANH21282	H5N1	wild_bird	Bhutan	328	HP_C	2012
AFQ90504	H5N1	Muscovy_duck	Ca_Mau	1181	HP_C	2006
ANM72350	H5N2	American_wigeon	California	LS257	LP	2014
ACQ83154	H5N3	env	California	7251	LP	2008
AHM97859	H5N5	mallard	California	1370	LP	2013
AHM98003	H5N5	mallard	California	1402	LP	2013
AHM98053	H5N6	mallard	California	1418	LP	2013
AHM98113	H5N5	mallard	California	1478	LP	2013
AHM98149	H5N5	mallard	California	1481	LP	2013
AGE08738	H5N1	mallard	California	2531V	LP	2011
AEK50918	H5N2	mallard	California	5191	LP	2009
AEK50885	H5N2	mallard	California	5359	LP	2009
AEK50069	H5N2	mallard	California	8035	LP	2008
ACK43714	H5N9	northern_pintail	California	44221_761	LP	2006
ACK43715	H5N2	northern_pintail	California	44249_053	LP	2006
ACY80307	H5N2	northern_pintail	California	473046	LP	2006
ARI67405	H5N2	northern_shoveler	California	LDC188	LP	2014
AEN68811	H5N1	chicken	Cambodia	TKCMB5T	HP_C	2010
ACZ46662	H5N2	chicken	Chiapas	15406	LP	1997
ACZ46663	H5N2	chicken	Chiapas	15408	LP	1997
ACY80308	H5N2	Canada_goose	Colorado	473047_2	LP	2006
ACV90517	H5N8	avian	Colorado	456648	LP	2006
ACV90617	H5N2	waterfowl	Colorado	457952_2	LP	2006
AQW44213	H5N8	chicken	Czech_Republic	206_17_2	HP	2017
ABB87296	H5N7	shorebird	DE	101	LP	2004
ASJ81882	H5N1	Canada_goose	Delaware_Bay	601	LP	2016
AIR94064	H5N2	chicken	Durango	1433_8	LP	2005
AIR94053	H5N2	chicken	Durango	1433_9	LP	2006
ACR49169	H5N1	chicken	East_Java	UT6016	HP_C	2006
ADI46328	H5N1	swine	East_Java	UT6003	HP_C	2006
ACZ46666	H5N2	chicken	El_Salvador	102711_2	LP	2001
ACF25671	H5N2	chicken	Florida	25717	HP	1993
ADA69419	H5N2	duck	France	80032	LP	2008
ANA11400	H5N9	duck	France	150236	HP	2015
ALX30752	H5N9	guinea_fowl	France	150207n	HP	2015
ABL08470	H5N1	chicken	Fujian	11933	HP_C	2005
BAV72124	H5N8	mandarin_duck	Gifu	2112D001	HP_C	2014
ABL08494	H5N1	duck	Guangxi	4665	HP_C	2005
ABL08412	H5N1	chicken	Guiyang	441	HP	2006
ABL08410	H5N1	duck	Guiyang	2231	HP	2005
ABL08411	H5N1	goose	Guiyang	337	HP	2006
ABL08396	H5N1	common_magpie	Hong_Kong	2256	HP_C	2006
ABQ84542	H5N3	duck	Hong_Kong	819	LP	1980
ACA47847	H5N1	duck	Hunan	1340	HP_C	2002
ASJ81391	H5N9	mallard	Idaho	UGAI16_1964	LP	2016
AHL82806	H5N3	northern_pintail	Illinois	11OS4796	LP	2011
ABW06333	H5N1	NA	Indonesia	195H	HP_C	2005
ABI36199	H5N1	NA	Indonesia	CDC523	HP_C	2006
ABJ16800	H5N1	Cygnus_cygnus	Iran	754	HP_C	2006
ABI85121	H5N8	turkey	Ireland	1378	HP	1983
ABI85159	H5N2	chicken	Italy	312	HP	1997
ABQ84556	H5N3	mallard	Italy	36	LP	2002
ABK80007	H5N2	poultry	Italy	330	HP	1997
ABR28530	H5N2	poultry	Italy	365	HP	1997
ABM22052	H5N2	poultry	Italy	382	HP	1997
ABO52735	H5N2	turkey	Italy	NA	LP	1980
ABQ84552	H5N2	turkey	Italy	392	HP	1997
BBA46873	H5N6	whooper_swan	Iwate	5	HP	2016
ACL79950	H5N2	chicken	Jalisco	14589_660	LP	1994
AKI34434	H5N2	duck	Japan	11OG1084	LP	2011
AKI34389	H5N2	duck	Japan	9UO139	LP	2009
ABQ84562	H5N3	duck	Jiang_Xi	197820	LP	2003
ABQ84544	H5N3	duck	Jiang_Xi	6146	LP	2003
ABI97345	H5N1	chicken	Jilin	hj	HP	2003
ABJ52563	H5N1	chicken	Jilin	hk	HP	2004
AQU12504	H5N2	aquatic_bird	Korea	CN2	LP	2009
ADE06819	H5N2	aquatic_bird	Korea	w113	LP	2006
ADE06830	H5N2	aquatic_bird	Korea	w198	LP	2007
ADE06836	H5N2	aquatic_bird	Korea	w208	LP	2007
ADE06841	H5N2	aquatic_bird	Korea	w221	LP	2007
AFP99739	H5N2	bean_goose	Korea	EG16	LP	2006
ACT97025	H5N1	chicken	Korea	USQ284	HP_C	2008
ACY06664	H5N2	duck	Korea	A93	LP	2008
AFW17382	H5N1	chicken	Menofia	CAI29	HP_C	2009
AIR94084	H5N2	chicken	Mexico	1433_5	HP	2005
ACZ36731	H5N2	chicken	Mexico	31381_3	LP	1994
ACZ46661	H5N2	chicken	Mexico	37821_771	LP	1996
ACV91017	H5N2	duck	Minnesota	462960_2	LP	2006
AMX73256	H5N2	mallard	Minnesota	AI11_4897	LP	2011
ACV90577	H5N2	wild_bird	Minnesota	460613	LP	2006
ACV90947	H5N2	avian	Missouri	465593_7	LP	2006
AGE08319	H5N2	gadwall	Missouri	10MO0280	LP	2010
AGE08286	H5N9	mallard	Missouri	10MO084	LP	2010
ABU62918	H5N2	Chukkar	MN	14951_7	LP	1998
AHB73775	H5N3	duck	Moscow	4182	LP	2010
AJE62130	H5N1	chicken	Nepal	08TI87	HP_C	2013
APC32042	H5N3	greater_white_fronted_goose	Netherlands	5	LP	2010
APC33007	H5N3	mallard_duck	Netherlands	30	LP	2008
APC31913	H5N2	mallard_duck	Netherlands	52	LP	2008
ACZ46499	H5N3	ruddy_turnstone	New_Jersey	2242	LP	2000
AGL58354	H5N1	ruddy_turnstone	New_Jersey	AI07_699	LP	2007
ACR09471	H5N2	duck	New_York	489761	LP	2007
ABI84788	H5N2	mallard	New_York	189	LP	1982
ABB20459	H5N2	duck	New_Zealand	41	LP	1984
ADB25703	H5N1	chicken	Nigeria	08RS848_22	HP_C	2006
ADB25945	H5N1	chicken	Nigeria	08RS848_6	HP_C	2006
ABJ16899	H5N1	chicken	Nigeria	1047_30	HP_C	2006
ABJ16877	H5N1	chicken	Nigeria	1047_54	HP_C	2006
BBA47005	H5N6	tundra_swan	Niigata	8	HP	2016
ACF25706	H5N2	chicken	NY	14009	HP	1993
ACI41033	H5N2	environment	NY	98899_6	LP	2001
AHZ43974	H5N2	American_black_duck	Ohio	12OS5557	LP	2012
AHZ43867	H5N2	gadwall	Ohio	12OS5640	LP	2012
AGC73770	H5N1	mallard	Ohio	11OS2216	LP	2011
AMQ31148	H5N2	mallard	Ohio	14OS3372	LP	2014
ABG88249	H5N2	wigeon	Ohio	379	LP	1988
ACY80302	H5N2	American_widgeon	Oregon	467919	LP	2006
ALT19155	H5N8	mallard	Oregon	195536	HP_C	2014
ACV91037	H5N2	mallard	Oregon	461067_2	LP	2006
ACV90697	H5N2	duck	Pennsylvania	446080_7	LP	2006
ACZ46670	H5N2	chicken	Puebla	14586_654	HP	1994
ACL79969	H5N2	chicken	Puebla	14587_644	HP	1994
AAF02406	H5N2	chicken	Puebla	8623_607	HP	1994
AGI65070	H5N2	mallard	QC	2323_25	LP	2006
ACA47451	H5N1	duck	Shantou	1930	HP_C	2001
ARD27207	H5N2	ostrich	South_Africa	325863	LP	2015
ACZ46688	H5N3	tern	South_Africa	NA	HP	1959
AAA43488	H5N3	tern	South_Africa	NA	HP	1961
AGI55710	H5N2	duck	Taiwan	DV1236	LP	2009
ACF25085	H5N2	emu	TX	39924	HP	1993
ACF25661	H5N2	rhea	TX	39923	HP	1993
AIR94105	H5N2	chicken	Veracruz	1433_1	LP	2006
AKI82460	H5N1	chicken	Vietnam	NCVD_03	HP	2008
ACZ46681	H5N2	turkey	Virginia	6962	HP_C	1983
ADP07244	H5N2	mallard	Washington	44242_264	LP	2006
AGE03003	H5N2	American_green_winged_teal	Wisconsin	10OS2955	LP	2010
AHN03343	H5N2	blue_winged_teal	Wisconsin	231	LP	1976
AEM75717	H5N1	mallard	Wisconsin	2576	LP	2009
AHN01815	H5N2	mallard	Wisconsin	411	LP	1981
AHM99797	H5N2	mallard	Wisconsin	598	LP	1983
ADV76657	H5N9	turkey	Wisconsin	1	LP	1968
ABL08422	H5N1	goose	Yunnan	5539	HP_C	2005
ALP30125	H5N6	chicken	Zhejiang	727026	HP_C	2014
AOC37817	H5N2	chicken	Zhejiang	81643	HP_C	2015

## Sheet: NA_H5
Accession	Type	Host	Country	ID	HP/LP	Year
CY004319	H5N2	mallard_duck	ALB	57	LP	1976
GQ923335	H5N2	mallard	Arkansas	473507_1	LP	2006
KM892800	H5N1	chicken	Bali	U8661	HP_C	2009
KF597845	H5N1	chicken	Bangladesh	BL_470	HP	2010
DQ402042	H5N2	mallard	Bavaria	1	LP	2005
KT717205	H5N1	chicken	Bhutan	01CL891	HP_C	2013
KT717201	H5N1	chicken	Bhutan	10CL1216	HP_C	2012
KJ682289	H5N1	chicken	Bhutan	417	HP_C	2012
KM267794	H5N1	pigeon	Bhutan	01BR01	HP_C	2012
JX420136	H5N1	Muscovy_duck	Ca_Mau	1181	HP_C	2006
KX351541	H5N2	American_wigeon	California	LS257	LP	2014
CY094735	H5N2	mallard	California	5191	LP	2009
CY094711	H5N2	mallard	California	5359	LP	2009
CY094159	H5N2	mallard	California	8035	LP	2008
KY828749	H5N2	northern_shoveler	California	LDC188	LP	2014
CY039638	H5N3	env	California	7251	LP	2008
CY177185	H5N5	mallard	California	1370	LP	2013
CY177315	H5N5	mallard	California	1433	LP	2013
CY177339	H5N5	mallard	California	1478	LP	2013
CY176975	H5N6	mallard	California	1418	LP	2013
JN588845	H5N1	chicken	Cambodia	TKCMB5T	HP_C	2010
GU052598	H5N2	chicken	Chiapas	15406	LP	1997
GU050107	H5N2	Canada_goose	Colorado	473047_2	LP	2006
GQ923495	H5N2	waterfowl	Colorado	457952_2	LP	2006
GQ923575	H5N8	avian	Colorado	456648	LP	2006
CY004400	H5N7	shorebird	DE	101	LP	2004
MF046448.2	H5N1	Canada_goose	Delaware_Bay	601	LP	2016
KM455915	H5N2	chicken	Durango	1433_8	LP	2005
KM455923	H5N2	chicken	Durango	1433_9	LP	2006
GQ122499	H5N1	chicken	East_Java	UT6016	LP	2006
HM440093	H5N1	swine	East_Java	UT6003	LP	2006
KU715903	H5N1	chicken	Egypt	Q10646A	HP	2015
KU715962	H5N1	chicken	Egypt	S10937B	HP	2015
KF885677	H5N1	NA	Egypt	N03434	HP	2009
CY041931	H5N1	NA	Egypt	N04822	HP	2009
CY041952	H5N1	NA	Egypt	N04823	HP	2009
CY041954	H5N1	NA	Egypt	N04979	HP	2009
EU743100	H5N2	chicken	Florida	25717	HP	1993
AJ973085	H5N2	duck	France	05056a	LP	2005
KX014888	H5N9	duck	France	150236	HP	2015
KU320889	H5N9	guinea_fowl	France	150207n	HP	2015
LC027959	H5N8	mandarin_duck	Gifu	2112D001	HP	2014
LC042013	H5N3	duck	Hong_Kong	694	LP	1979
AB275659	H5N2	chicken	Ibaraki	13	LP	2005
AB275662	H5N2	chicken	Ibaraki	16	LP	2005
CY167048	H5N3	northern_pintail	Illinois	11OS4796	LP	2011
KP336333	H5N1	crow	India	01CA16	HP_C	2012
CY014313	H5N1	NA	Indonesia	CDC523	HP_C	2006
CY016781	H5N1	Cygnus_cygnus	Iran	754	HP_C	2006
CY015091	H5N8	turkey	Ireland	1378	HP	1983
CY015117	H5N2	chicken	Italy	312	HP	1997
CY017405	H5N2	poultry	Italy	330	HP	1997
CY022263	H5N2	poultry	Italy	365	HP	1997
CY020231	H5N2	poultry	Italy	373	HP	1997
CY018951	H5N2	poultry	Italy	382	HP	1997
CY021383	H5N2	turkey	Italy	NA	LP	1980
FJ610110	H5N2	chicken	Jalisco	14589_660	LP	1994
KR265570	H5N2	duck	Japan	11OG1084	LP	2011
JX673929	H5N2	duck	Japan	9UO139	LP	2009
DQ997319	H5N1	chicken	Jilin	hj	HP	2003
GQ412065	H5N1	chicken	Korea	USQ284	HP_C	2008
KY584077	H5N2	aquatic_bird	Korea	CN2	LP	2009
GU361237	H5N2	aquatic_bird	Korea	w113	LP	2006
GU361248	H5N2	aquatic_bird	Korea	w198	LP	2007
GU361254	H5N2	aquatic_bird	Korea	w208	LP	2007
GU361259	H5N2	aquatic_bird	Korea	w221	LP	2007
GU086249	H5N2	duck	Korea	A93	LP	2008
DQ104702	H5N2	duck_broiler	Malaysia	F189	LP	2004
CY126028	H5N1	chicken	Menofia	CAI29	HP_C	2009
KM455899	H5N2	chicken	Mexico	1433_5	HP	2005
GU052692	H5N2	chicken	Mexico	28159_541	LP	1995
GU186567	H5N2	chicken	Mexico	31381_3	LP	1994
GQ923175	H5N2	duck	Minnesota	462960_2	LP	2006
CY206181	H5N2	mallard	Minnesota	AI11_4897	LP	2011
AJ574908	H5N2	turkey	Minnesota	3689_1551	LP	1981
GQ923527	H5N2	wild_bird	Minnesota	460613	LP	2006
GQ923231	H5N2	avian	Missouri	465593_7	LP	2006
GQ923231	H5N2	gadwall	Missouri	10MO0280	LP	2010
CY133811	H5N9	mallard	Missouri	10MO084	LP	2010
CY133787	H5N2	Chukkar	MN	14951_7	LP	1998
AY300926	H5N3	duck	Moscow	4182	LP	2010
KX977925	H5N2	mallard_duck	Netherlands	52	LP	2008
KX979439	H5N3	greater_white_fronted_goose	Netherlands	5	LP	2010
KX978452	H5N3	mallard_duck	Netherlands	30	LP	2008
CY144749	H5N1	ruddy_turnstone	New_Jersey	AI07_699	LP	2007
AY300946	H5N3	ruddy_turnstone	New_Jersey	2242	LP	2000
GQ117243	H5N2	duck	New_York	489761	LP	2007
GQ117235	H5N2	environment	New_York	484678	LP	2007
CY014851	H5N2	mallard	New_York	189	LP	1982
GQ117163	H5N2	turkey	New_York	465977	LP	2006
CY014641	H5N2	duck	New_Zealand	41	LP	1984
CY016941	H5N1	chicken	Nigeria	1047_30	LP	2006
CY016925	H5N1	chicken	Nigeria	1047_54	LP	2006
AB472055	H5N2	duck	Niigata	477	LP	2007
EU743021	H5N2	chicken	NJ	17169	HP	1993
EU743029	H5N2	chicken	NY	14009	HP	1993
CY132447	H5N1	mallard	Ohio	11OS2216	LP	2011
CY186594	H5N2	American_black_duck	Ohio	12OS5557	LP	2012
CY204332	H5N2	mallard	Ohio	14OS3372	LP	2014
CY011250	H5N2	wigeon	Ohio	379	LP	1988
GQ923159	H5N2	mallard	Oregon	461067_2	LP	2006
KU201874	H5N8	mallard	Oregon	195536	LP	2014
GQ923431	H5N2	duck	Pennsylvania	446080_7	LP	2006
AB450600	H5N1	quail	Phathumthani	NIAH2711	HP_C	2004
HM849033	H5N3	mallard	PT	37369	LP	2007
GU052669	H5N2	chicken	Puebla	14586_654	HP	1994
GU052677	H5N2	chicken	Puebla	28159_474	HP	1995
AF098557	H5N2	chicken	Puebla	8623_607	HP	1994
KC790047	H5N2	mallard	QC	2323_25	LP	2006
AB472054	H5N2	duck	Shimane	2	LP	2007
AB472053	H5N2	duck	Shimane	19	LP	2006
KY765300	H5N2	ostrich	South_Africa	325863	LP	2015
GU052816	H5N3	tern	South_Africa	1	HP	1959
HM440141	H5N1	swine	South_Kalimantan	UT6015	LP	2006
JX566234	H5N9	mallard	Sweden	101020	LP	2009
KC785067	H5N2	duck	Taiwan	DV1236	LP	2009
EU743036	H5N2	emu	TX	39924	HP	1993
KM455883	H5N2	chicken	Veracruz	1433_1	LP	2006
DQ493028	H5N1	chicken	Vietnam	20	HP_C	2003
KR732462	H5N1	chicken	Vietnam	NCVD_03	HP	2008
GU052757	H5N2	turkey	Virginia	6962	LP	1983
CY076199	H5N2	mallard	Washington	44242_264	LP	2006
CY097352	H5N1	mallard	Wisconsin	2576	LP	2009
CY133236	H5N2	American_green_winged_teal	Wisconsin	10OS2955	LP	2010
CY180382	H5N2	blue_winged_teal	Wisconsin	231	LP	1976
CY179405	H5N2	mallard	Wisconsin	411	LP	1981
CY178104	H5N2	mallard	Wisconsin	598	LP	1983
CY080509	H5N9	turkey	Wisconsin	1	LP	1968
CY098840	H5N1	environment	Xinjiang	6	HP_C	2009
EF124218	H5N1	goose	Yunnan	5539	HP_C	2005
KX602696	H5N2	chicken	Zhejiang	81643	HP_C	2015
KU042823	H5N6	chicken	Zhejiang	727026	HP_C	2014
	132

## Sheet: M1_H5
Accession	Type	Host	Country	ID	HP/LP	Year
AHZ43971	H5N2	duck	Ohio	12OS5557	LP	2012
AGE03000	H5N2	teal	Wisconsin	10OS2955	LP	2010
ACY80436	H5N2	widgeon	Oregon	467919	LP	2006
ANM72341	H5N2	widgeon	California	LS257	LP	2014
ACY80447	H5N2	goose	Colorado	473047_2	LP	2006
ASV60514	H5N1	goose	Delaware_Bay	601	LP	2016
AAP57567	H5N2	Chukkar	MN	14951_7	LP	1998
ABJ16797	H5N1	Cygnus	Iran	754	HP_C	2006
ARU07109	H5N8	Cygnus	Belgium	1567	HP	2017
ALN12106	H5N8	curlew	Shanghai	DT1231_1	HP_C	2014
ABW06337	H5N1	NA	Indonesia	195H	HP_C	2005
ABI36201	H5N1	NA	Indonesia	CDC523	HP_C	2006
AFQ90506	H5N1	duck	Ca_Mau	1181	HP_C	2006
AQU12506	H5N2	bird	Korea	CN2	LP	2009
ADE07093	H5N2	bird	Korea	w113	LP	2006
ADE07115	H5N2	bird	Korea	w198	LP	2007
ADE07127	H5N2	bird	Korea	w208	LP	2007
ACV90514	H5N8	avian	Colorado	456648	LP	2006
ACV90944	H5N2	avian	Missouri	465593_7	LP	2006
ACX93445	H5N2	avian	New_York	Sg_00372	LP	2001
AFP99736	H5N2	goose	Korea	EG16	LP	2006
AHN03340	H5N2	teal	Wisconsin	231	LP	1976
AIW60815	H5N1	chicken	Bali	U8661	HP_C	2009
AGW25749	H5N1	chicken	Bangladesh	BL_470	HP	2010
ARU07085	H5N8	chicken	Belgium	807	HP	2017
ANH21268	H5N1	chicken	Bhutan	407	HP_C	2012
ACZ48173	H5N2	chicken	Chiapas	15406	LP	1997
ACZ48175	H5N2	chicken	Chiapas	15408	LP	1997
AQW44215	H5N8	chicken	Czech_Republic	206_17_2	HP	2017
AIR94067	H5N2	chicken	Durango	1433_08	LP	2005
AIR94056	H5N2	chicken	Durango	1433_09	LP	2006
ACR48966	H5N1	chicken	East_Java	UT6016	HP	2006
AMN14781	H5N1	chicken	Egypt	Q10646A	HP	2015
ACF25665	H5N2	chicken	Florida	25717	HP	1993
ABL08093	H5N1	chicken	Fujian	11933	HP_C	2005
ABL07977	H5N1	chicken	Guiyang	441	HP	2006
ABI85156	H5N2	chicken	Italy	312	HP	1997
ABQ84497	H5N2	chicken	Italy	8	HP	1998
ACL79947	H5N2	chicken	Jalisco	14589_660	LP	1994
ACT97009	H5N1	chicken	Korea	USQ284	HP_C	2008
AIR94087	H5N2	chicken	Mexico	1433_5	HP	2005
ACZ48195	H5N2	chicken	Mexico	28159_541	LP	1995
ACZ36839	H5N2	chicken	Mexico	31381_3	LP	1994
ACZ48171	H5N2	chicken	Mexico	37821_771	LP	1996
ACF25699	H5N2	chicken	NY	14009	HP	1993
AJE62131	H5N1	chicken	Nepal	08TI87	HP_C	2013
ADB25947	H5N1	chicken	Nigeria	08RS848_6	HP_C	2006
ABJ16896	H5N1	chicken	Nigeria	1047_30	HP_C	2006
ACZ48189	H5N2	chicken	Puebla	14586_654	HP	1994
ACL79966	H5N2	chicken	Puebla	14587_644	HP	1994
AAR91542	H5N2	chicken	Puebla	28159_474	HP	1995
AAR91539	H5N2	chicken	Puebla	8623_607	HP	1994
AIR94108	H5N2	chicken	Veracruz	1433_1	LP	2006
ABF01880	H5N1	chicken	Vietnam	260	HP_C	2004
AKI82522	H5N1	chicken	Vietnam	NCVD_03	HP	2008
CAJ12153	H5N2	duck	France	05056a	LP	2005
ADA69421	H5N2	duck	France	80032	LP	2008
ANA11402	H5N9	duck	France	150236	HP	2015
ABL08141	H5N1	duck	Guangxi	4665	HP_C	2005
ABL07973	H5N1	duck	Guiyang	2231	HP	2005
BAG13022	H5N3	duck	Hokkaido	69	LP	2000
ABQ84486	H5N3	duck	Hong_Kong	819	LP	1980
ACA47849	H5N1	duck	Hunan	1340	HP_C	2002
ACZ48239	H5N8	duck	Ireland	113	HP	1983
AKI34436	H5N2	duck	Japan	11OG1084	LP	2011
AFU09890	H5N2	duck	Japan	9UO139	LP	2009
ABQ84506	H5N3	duck	Jiang_Xi	197820	LP	2003
ABQ84488	H5N3	duck	Jiang_Xi	6146	LP	2003
AIU46324	H5N1	duck	Khanhhoa	CVVI_24	HP_C	2013
ACY06678	H5N2	duck	Korea	A93	LP	2008
ACV91014	H5N2	duck	Minnesota	462960_2	LP	2006
BAF56071	H5N3	duck	Mongolia	596	LP	2001
AHB73777	H5N3	duck	Moscow	4182	LP	2010
ACR09468	H5N2	duck	New_York	489761	LP	2007
ABB20457	H5N2	duck	New_Zealand	41	LP	1984
ACY80417	H5N2	duck	Oregon	459674_3	LP	2006
ACV90694	H5N2	duck	Pennsylvania	446080_7	LP	2006
ACA47453	H5N1	duck	Shantou	1930	HP_C	2001
AGI55699	H5N2	duck	Taiwan	DV1236	LP	2009
AGI55732	H5N2	duck	Taiwan	DV1237	LP	2009
ADT64869	H5N2	duck	Victoria	26	LP	1981
ACQ83156	H5N3	env	California	7251	LP	2008
AEO89292	H5N1	environment	Xinjiang	6	HP_C	2009
AGE08316	H5N2	gadwall	Missouri	10MO0280	LP	2010
ABL07975	H5N1	goose	Guiyang	337	HP	2006
ABL07997	H5N1	goose	Yunnan	5539	HP_C	2005
APC31212	H5N3	goose	Netherlands	5	LP	2010
ALX30754	H5N9	fowl	France	150207n	HP	2015
ABB87043	H5N2	duck	Alberta	ALB_57	LP	1976
APC33052	H5N3	duck	Netherlands	30	LP	2008
ACV90814	H5N2	mallard	Arkansas	473507_1	LP	2006
ACN37868	H5N2	mallard	Bavaria	1	LP	2005
AHM98000	H5N5	mallard	California	1402	LP	2013
AHM98050	H5N6	mallard	California	1418	LP	2013
AGE08735	H5N1	mallard	California	2531V	LP	2011
AEK50066	H5N2	mallard	California	8035	LP	2008
ASJ81388	H5N9	mallard	Idaho	UGAI16_1964	LP	2016
ABQ84499	H5N3	mallard	Italy	208	LP	2000
ABQ84500	H5N3	mallard	Italy	36	LP	2002
AGK41340	H5N2	mallard	Minnesota	346250	LP	2000
AMX73253	H5N2	mallard	Minnesota	AI11_4897	LP	2011
AGE08283	H5N9	mallard	Missouri	10MO084	LP	2010
ABA12342	H5N2	mallard	New_York	189	LP	1982
AGC73767	H5N1	mallard	Ohio	11OS2216	LP	2011
AMQ31145	H5N2	mallard	Ohio	14OS3372	LP	2014
ALT19157	H5N8	mallard	Oregon	195536	HP_C	2014
ACV91034	H5N2	mallard	Oregon	461067_2	LP	2006
AFT65170	H5N9	mallard	Sweden	101020	LP	2009
ADP07241	H5N2	mallard	Washington	44242_264	LP	2006
AEM75714	H5N1	mallard	Wisconsin	2576	LP	2009
AHN01812	H5N2	mallard	Wisconsin	411	LP	1981
AHM99794	H5N2	mallard	Wisconsin	598	LP	1983
ACE73228	H5N9	pintail	Alaska	44184_144	LP	2006
ACK43520	H5N9	pintail	California	44221_761	LP	2006
ACK43518	H5N2	pintail	California	44221_789	LP	2006
ACK43522	H5N2	pintail	California	44249_053	LP	2006
ACY80445	H5N2	pintail	California	473046	LP	2006
AHL82803	H5N3	pintail	Illinois	11OS4796	LP	2011
ARI67396	H5N2	shoveler	California	LDC188	LP	2014
ARD27209	H5N2	ostrich	South_Africa	325863	LP	2015
ARU07097	H5N8	peacock	Belgium	1017	HP	2017
AIL24917	H5N1	pigeon	Bhutan	01BR01	HP_C	2012
ABK80004	H5N2	poultry	Italy	330	HP	1997
ABR28527	H5N2	poultry	Italy	365	HP	1997
ABO37978	H5N2	poultry	Italy	373	HP	1997
BAG80867	H5N1	quail	Phathumthani	NIAH2711	HP_C	2004
ACF25654	H5N2	rhea	TX	39923	HP	1993
AAP57587	H5N3	turnstone	New_Jersey	2242	LP	2000
AGL58351	H5N1	turnstone	New_Jersey	AI07_699	LP	2007
ABB87293	H5N7	shorebird	DE	101	LP	2004
ACZ48229	H5N3	tern	South_Africa	1	HP	1959
AAP57586	H5N2	turkey	CA	D0208651_C	LP	2003
ABI85118	H5N8	turkey	Ireland	1378	HP	1983
ABO52732	H5N2	turkey	Italy	1	LP	1980
ACZ48213	H5N2	turkey	Virginia	6962	LP	1983
ADV76654	H5N9	turkey	Wisconsin	1	LP	1968
ACV90614	H5N2	waterfowl	Colorado	457952_2	LP	2006
ABG88246	H5N2	wigeon	Ohio	379	LP	1988
ANH21380	H5N1	bird	Bhutan	328	HP_C	2012
ACV90574	H5N2	bird	Minnesota	460613	LP	2006

## Sheet: NS1_H5
Accession	Type	Host	Country	ID	HP/LP	Year
AHZ43975	H5N2	duck	Ohio	12OS5557	LP	2012
AGE03004	H5N2	teal	Wisconsin	10OS2955	LP	2010
ACY80113	H5N2	widgeon	Oregon	467919	LP	2006
ANM72348	H5N2	widgeon	California	LS257	LP	2014
AAZ14184	H5N1	goose	Qinghai	75	HP_C	2005
ACY80125	H5N2	goose	Colorado	473047_2	LP	2006
ASJ81871	H5N1	goose	DelawareBay	601	LP	2016
AAP57591	H5N2	NA	Chukka_MN	14951_7	LP	1998
ABJ16801	H5N1	Cygnus	Iran	754	HP_C	2006
ARU07111	H5N8	Cygnus	Belgium	1567	HP	2017
ABW06331	H5N1	NA	Indonesia	195H	HP_C	2005
ABI36203	H5N1	NA	Indonesia	CDC523	HP_C	2006
AFQ90508	H5N1	duck	Ca_Mau	1181	HP_C	2006
ABQ58907	H5N1	turkey	NA	12	HP_C	2006
AQU12508	H5N2	bird	Korea	CN2	LP	2009
ADE06745	H5N2	bird	Korea	w113	LP	2006
ADE06767	H5N2	bird	Korea	w198	LP	2007
ADE06779	H5N2	bird	Korea	w208	LP	2007
ADE06789	H5N2	bird	Korea	w221	LP	2007
ACV90518	H5N8	avian	Colorado	456648	LP	2006
ACV90948	H5N2	avian	Missouri	465593_7	LP	2006
AFP99740	H5N2	goose	Korea	EG16	LP	2006
AHN03344	H5N2	teal	Wisconsin	231	LP	1976
AIW60817	H5N1	chicken	Bali	U8661	HP_C	2009
AGW25751	H5N1	chicken	Bangladesh	BL_470	HP	2010
ARU07087	H5N8	chicken	Belgium	807	HP	2017
ANH21519	H5N1	chicken	Bhutan	359	HP_C	2012
ANH21337	H5N1	chicken	Bhutan	414	HP_C	2012
AEN68706	H5N1	chicken	Cambodia	TKCMB5T	HP_C	2010
AAR88893	H5N2	chicken	Chiapas	15406	LP	1997
AAR88897	H5N2	chicken	Chiapas	15408	LP	1997
AQW44217	H5N8	chicken	Czech_Republic	206_17_2	HP	2017
AIR94068	H5N2	chicken	Durango	1433_08	LP	2005
AIR94057	H5N2	chicken	Durango	1433_09	LP	2006
ACR49014	H5N1	chicken	East_Java	UT6016	HP_C	2006
AAR88929	H5N2	chicken	El_Salvador	102711_2	LP	2001
ACF25662	H5N2	chicken	Florida	25717	HP	1993
ABL08697	H5N1	chicken	Fujian	11933	HP_C	2005
ABL08581	H5N1	chicken	Guiyang	441	HP	2006
AAR88868	H5N2	chicken	Hidalgo	28159_232	LP	1995
AAK01107	H5N2	chicken	Italy	312	HP	1997
ABQ84605	H5N2	chicken	Italy	8	HP	1998
ACL79951	H5N2	chicken	Jalisco	14589_660	LP	1994
AFW17383	H5N1	chicken	Menofia	CAI29	HP_C	2009
AIR94088	H5N2	chicken	Mexico	1433_5	HP	2005
AAR88883	H5N2	chicken	Mexico	28159_541	LP	1995
AAR88856	H5N2	chicken	Mexico	31381_3	LP	1994
AAR88887	H5N2	chicken	Mexico	37821_771	LP	1996
ACF25829	H5N2	chicken	NJ	17169	HP	1993
ACF25696	H5N2	chicken	NY	14009	HP	1993
AJE62133	H5N1	chicken	Nepal	08TI87	HP_C	2013
ADB25949	H5N1	chicken	Nigeria	08RS848_6	HP_C	2006
ABJ16900	H5N1	chicken	Nigeria	1047_30	HP_C	2006
ABJ16878	H5N1	chicken	Nigeria	1047_54	HP_C	2006
AAC17976	H5N2	chicken	Puebla	14586_654	HP	1994
ACL79970	H5N2	chicken	Puebla	14587_644	HP	1994
ACZ47367	H5N2	chicken	Puebla	28159_474	HP	1995
AAR88842	H5N2	chicken	Puebla	8623_607	HP	1994
AIR94109	H5N2	chicken	Veracruz	1433_1	LP	2006
ABF02002	H5N1	chicken	Vietnam	20	HP_C	2003
ABF02056	H5N1	chicken	Vietnam	260	HP_C	2004
AKI82448	H5N1	chicken	Vietnam	NCVD_03	HP	2008
AOC37834	H5N2	chicken	Zhejiang	81643	HP_C	2015
ADA69423	H5N2	duck	France	80032	LP	2008
ANA11404	H5N9	duck	France	150236	HP	2015
ABL08745	H5N1	duck	Guangxi	4665	HP_C	2005
ABL08577	H5N1	duck	Guiyang	2231	HP	2005
BAF52951	H5N3	duck	Hokkaido	69	LP	2000
BAR64383	H5N3	duck	Hong_Kong	694	LP	1979
ABQ84583	H5N3	duck	Hong_Kong	819	LP	1980
ACA47851	H5N1	duck	Hunan	1340	HP_C	2002
ACZ47409	H5N8	duck	Ireland	113	HP	1983
AKI34438	H5N2	duck	Japan	11OG1084	LP	2011
AKI34390	H5N2	duck	Japan	9UO139	LP	2009
ABQ84623	H5N3	duck	Jiang_Xi	197820	LP	2003
ABQ84587	H5N3	duck	Jiang_Xi	6146	LP	2003
ACY06654	H5N2	duck	Korea	A93	LP	2008
ACV91018	H5N2	duck	Minnesota	462960_2	LP	2006
BAF56072	H5N3	duck	Mongolia	596	LP	2001
AHB73779	H5N3	duck	Moscow	4182	LP	2010
ACR09615	H5N2	duck	New_York	445743	LP	2006
ACR09472	H5N2	duck	New_York	489761	LP	2007
ABB20460	H5N2	duck	New_Zealand	41	LP	1984
ACV90698	H5N2	duck	Pennsylvania	446080_7	LP	2006
ACA47455	H5N1	duck	Shantou	1930	HP_C	2001
AGI55707	H5N2	duck	Taiwan	DV1236	LP	2009
ADT64871	H5N2	duck	Victoria	26	LP	1981
ACQ83158	H5N3	env	California	7251	LP	2008
AEK49905	H5N3	environment	California	7334	LP	2008
AEO89294	H5N1	environment	Xinjiang	6	HP_C	2009
AGE08320	H5N2	gadwall	Missouri	10MO0280	LP	2010
ABL08579	H5N1	goose	Guiyang	337	HP	2006
APC30336	H5N3	goose	Netherlands	5	LP	2010
ALX30756	H5N9	fowl	France	150207n	HP	2015
ABB87047	H5N2	duck	Alberta	ALB_57	LP	1976
APC32258	H5N3	duck	Netherlands	30	LP	2008
APC31523	H5N2	duck	Netherlands	52	LP	2008
ACV90818	H5N2	mallard	Arkansas	473507_1	LP	2006
AHM97860	H5N5	mallard	California	1370	LP	2013
AHM98114	H5N5	mallard	California	1478	LP	2013
AGE08739	H5N1	mallard	California	2531V	LP	2011
AEK50070	H5N2	mallard	California	8035	LP	2008
ASJ81392	H5N9	mallard	Idaho	UGAI16_1964	LP	2016
ABQ84609	H5N3	mallard	Italy	208	LP	2000
ABQ84611	H5N3	mallard	Italy	36	LP	2002
AMX73257	H5N2	mallard	Minnesota	AI11_4897	LP	2011
AGE08287	H5N9	mallard	Missouri	10MO084	LP	2010
ABI84789	H5N2	mallard	New_York	189	LP	1982
AGC73771	H5N1	mallard	Ohio	11OS2216	LP	2011
AMQ31149	H5N2	mallard	Ohio	14OS3372	LP	2014
ALT19159	H5N8	mallard	Oregon	195536	HP_C	2014
ACV91038	H5N2	mallard	Oregon	461067_2	LP	2006
AGI65074	H5N2	mallard	QC	2323_25	LP	2006
AFT65172	H5N9	mallard	Sweden	101020	LP	2009
AFT65142	H5N9	mallard	Sweden	101224	LP	2009
ADP07245	H5N2	mallard	Washington	44242_264	LP	2006
AEM75718	H5N1	mallard	Wisconsin	2576	LP	2009
AHN01816	H5N2	mallard	Wisconsin	411	LP	1981
AHM99798	H5N2	mallard	Wisconsin	598	LP	1983
BAV72128	H5N8	duck	Gifu	2112D001	HP_C	2014
BBA47042	H5N6	swan	Ibaraki	7	HP	2016
ACE73152	H5N9	pintail	Alaska	44184_144	LP	2006
ACK43580	H5N9	pintail	California	44221_761	LP	2006
ACK43582	H5N2	pintail	California	44249_053	LP	2006
ACY80123	H5N2	pintail	California	473046	LP	2006
AHL82807	H5N3	pintail	Illinois	11OS4796	LP	2011
ARD27205	H5N2	ostrich	South_Africa	325863	LP	2015
ARU07099	H5N8	peacock	Belgium	1017	HP	2017
AIL24919	H5N1	pigeon	Bhutan	01BR01	HP_C	2012
ABK80008	H5N2	poultry	Italy	330	HP	1997
ABR28531	H5N2	poultry	Italy	365	HP	1997
ABO37982	H5N2	poultry	Italy	373	HP	1997
ABM22053	H5N2	poultry	Italy	382	HP	1997
BAG80898	H5N1	quail	Phathumthani	NIAH2711	HP_C	2004
ACF25651	H5N2	rhea	TX	39923	HP	1993
AAP57611	H5N3	turnstone	New_Jersey	2242	LP	2000
AGL58355	H5N1	turnstone	New_Jersey	AI07_699	LP	2007
ABB87297	H5N7	shorebird	DE	101	LP	2004
ADI46385	H5N1	swine	East_Java	UT6003	HP_C	2006
ACZ47399	H5N3	tern	South_Africa	1	HP	1959
AAA43572	H5N3	tern	South_Africa	1	HP	1961
BBA46998	H5N6	swan	Niigata	4	HP	2016
BBA47009	H5N6	swan	Niigata	8	HP	2016
AAP57610	H5N2	turkey	CA	D0208651_C	LP	2002
AAC40684	H5N8	turkey	Ireland	1378	HP	1983
ABO52736	H5N2	turkey	Italy	1	LP	1980
ABQ84603	H5N2	turkey	Italy	392	HP	1997
AAC40664	H5N2	turkey	Minnesota	3689_1551	LP	1981
AAF89557	H5N2	turkey	Virginia	6962	LP	1983
ADV76658	H5N9	turkey	Wisconsin	1	LP	1968
ACV90618	H5N2	waterfowl	Colorado	457952_2	LP	2006
BBA46877	H5N6	swan	Iwate	5	HP	2016
ABG88250	H5N2	wigeon	Ohio	379	LP	1988
ACV90578	H5N2	bird	Minnesota	460613	LP	2006

## Sheet: H5_HPAIV
Type	Type	Host	Country	ID	HP/LP	Year
A	H5N3	tern	SouthAfrica	1	HP	1959
A	H5N3	tern	SouthAfrica	1	HP	1961
A	H5N8	duck	Ireland	113	HP	1983
A	H5N8	turkey	Ireland	1378	HP	1983
A	H5N8	turkey	Ireland	1	HP	1983
A	H5N2	turkey	Virginia	6962	HP_C	1983
A	H5N2	chicken	Florida	25717	HP	1993
A	H5N2	chicken	NJ	17169	HP	1993
A	H5N2	chicken	NY	14009	HP	1993
A	H5N2	chicken	Pennsylvania	3609	HP	1993
A	H5N2	rhea	TX	39923	HP	1993
A	H5N2	emu	TX	39924	HP	1993
A	H5	emu	Texas	39442	HP	1993
A	H5N2	chicken	Puebla	14586_654	HP	1994
A	H5N2	chicken	Puebla	14587_644	HP	1994
A	H5N2	chicken	Puebla	8623_607	HP	1994
A	H5N2	chicken	Puebla	28159_474	HP	1995
A	H5N2	poultry	Italy	330	HP	1997
A	H5N2	chicken	Italy	312	HP	1997
A	H5N2	poultry	Italy	382	HP	1997
A	H5N2	poultry	Italy	373	HP	1997
A	H5N2	poultry	Italy	365	HP	1997
A	H5N2	turkey	Italy	392	HP	1997
A	H5N2	chicken	Italy	8	HP	1998
A	H5N1	duck	Shantou	1930	HP_C	2001
A	H5N1	duck	Hunan	1340	HP_C	2002
A	H5N1	chicken	Jilin	hj	HP	2003
A	H5N1	chicken	Vietnam	20	HP_C	2003
A	H5N1	goose	China	F3	HP	2004
A	H5N1	chicken	Jilin	hk	HP	2004
A	H5N1	quail	Phathumthani	NIAH2711	HP_C	2004
A	H5N1	chicken	Vietnam	260	HP_C	2004
A	H5N2	chicken	Durango	7035_05	HP	2005
A	H5N2	chicken	Hidalgo	7637_05	HP	2005
A	H5N2	chicken	Mexico	1433_5	HP	2005
A	H5N2	chicken	Mexico	6531_05	HP	2005
A	H5N1	turkey	Braila	RO_AI_014	HP_C	2005
A	H5N1	chicken	Fujian	11933	HP_C	2005
A	H5N1	duck	Guangxi	4665	HP_C	2005
A	H5N1	duck	Guiyang	2231	HP	2005
A	H5N1	NA	Indonesia	195H	HP_C	2005
A	H5N1	Goose	Qinghai	75	HP_C	2005
A	H5N1	chicken	Tulcea	RO_AI_064	HP_C	2005
A	H5N1	chicken	VietNam	14	HP_C	2005
A	H5N1	goose	Yunnan	5539	HP_C	2005
A	H5N2	chicken	Michoacan	4240_06	HP	2006
A	H5N1	duck	Ca_Mau	1181	HP_C	2006
A	H5N1	chicken	Constanta	RO_AI_263	HP_C	2006
A	H5N1	turkey	Germany	R1077	HP_C	2006
A	H5N1	chicken	Guiyang	441	HP	2006
A	H5N1	goose	Guiyang	337	HP	2006
A	H5N1	chicken	Guiyang	1218	HP	2006
A	H5N1	goose	Guiyang	1175	HP	2006
A	H5N1	chicken	Guiyang	846	HP	2006
A	H5N1	goose	Guiyang	1304	HP_C	2006
A	H5N1	magpie	HongKong	2256	HP_C	2006
A	H5N1	NA	Indonesia	CDC523	HP_C	2006
A	H5N1	Cygnus	Iran	754	HP_C	2006
A	H5N1	chicken	Iraq	820	HP_C	2006
A	H5N1	swine	Java	UT6003	HP_C	2006
A	H5N1	chicken	Java	UT6016	HP_C	2006
A	H5N1	chicken	Kalimantan	UT6015	HP_C	2006
A	H5N1	Turkey	NA	12	HP_C	2006
A	H5N1	chicken	Nigeria	1047_30	HP_C	2006
A	H5N1	chicken	Nigeria	1047_54	HP_C	2006
A	H5N1	chicken	Nigeria	08RS848_22	HP_C	2006
A	H5N1	chicken	Nigeria	08RS848_6	HP_C	2006
A	H5N1	Chicken	Pulau	BBPVII	HP_C	2006
A	H5N1	chicken	Egypt	3046NAMRU3	HP_C	2007
A	H5N1	chicken	Java	UT6031	HP_C	2007
A	H5N1	cormorant	Qinghai	9	HP_C	2007
A	H5N1	chicken	Egypt	RIMD12	HP	2008
A	H5N1	chicken	Egypt	83	HP_C	2008
A	H5N1	chicken	Korea	USQ284	HP_C	2008
A	H5N1	chicken	Vietnam	NCVD_swab20	HP	2008
A	H5N1	chicken	Vietnam	NCVD_swab25	HP	2008
A	H5N1	chicken	Vietnam	NCVD_swab26	HP	2008
A	H5N1	chicken	Vietnam	NCVD_swab16	HP	2008
A	H5N1	chicken	Vietnam	NCVD_04	HP	2008
A	H5N1	chicken	Vietnam	NCVD__swab24	HP	2008
A	H5N1	chicken	Vietnam	NCVD_134	HP	2008
A	H5N1	chicken	Vietnam	NCVD_05	HP	2008
A	H5N1	chicken	Vietnam	NCVD_136	HP	2008
A	H5N1	chicken	Vietnam	NCVD_137	HP	2008
A	H5N1	chicken	Vietnam	NCVD__swab06	HP	2008
A	H5N1	chicken	Vietnam	NCVD_03	HP	2008
A	H5N1	chicken	Vietnam	NCVD_135	HP	2008
A	H5N1	chicken	Bali	U8661	HP_C	2009
A	H5N1	turkey	Egypt	935	HP	2009
A	H5N1	duck	Egypt	099	HP	2009
A	H5N1	NA	Egypt	N04979	HP	2009
A	H5N1	NA	Egypt	N03434	HP	2009
A	H5N1	chicken	Egypt	09279S_NLQP	HP	2009
A	H5N1	turkey	Egypt	0959_NLQP	HP	2009
A	H5N1	NA	Egypt	N04822	HP	2009
A	H5N1	turkey	Egypt	09206sm	HP	2009
A	H5N1	chicken	Egypt	F9	HP	2009
A	H5N1	NA	Egypt	N04823	HP_C	2009
A	H5N1	chicken	Egypt	RIMD25_1	HP_C	2009
A	H5N1	chicken	Egypt	VSVRI	HP_C	2009
A	H5N1	chicken	Menofia	CAI29	HP_C	2009
A	H5N1	environment	Xinjiang	6	HP_C	2009
A	H5N1	chicken	Bangladesh	11rs1984_9	HP	2010
A	H5N1	chicken	Bangladesh	11rs1984_8	HP	2010
A	H5N1	chicken	Bangladesh	BL_470	HP	2010
A	H5N1	chicken	Cambodia	TKCMB5T	HP_C	2010
A	H5N1	duck	Cambodia	TK007D1C	HP_C	2010
A	H5N1	chicken	Bangladesh	11rs1984_26	HP	2011
A	H5N1	chicken	Bangladesh	11rs1984_44	HP	2011
A	H5N1	chicken	Bangladesh	11rs1984_30	HP	2011
A	H5N1	chicken	Bangladesh	11rs1984_37	HP	2011
A	H5N1	duck	Egypt	1120SMF	HP_C	2011
A	H5N1	chicken	Bhutan	407	HP_C	2012
A	H5N1	chicken	Bhutan	01CL2144	HP_C	2012
A	H5N1	chicken	Bhutan	01TI16	HP_C	2012
A	H5N1	pigeon	Bhutan	01BR01	HP_C	2012
A	H5N1	bird	Bhutan	325	HP_C	2012
A	H5N1	bird	Bhutan	328	HP_C	2012
A	H5N1	chicken	Bhutan	265	HP_C	2012
A	H5N1	chicken	Bhutan	297	HP_C	2012
A	H5N1	chicken	Bhutan	359	HP_C	2012
A	H5N1	chicken	Bhutan	417	HP_C	2012
A	H5N1	chicken	Bhutan	418	HP_C	2012
A	H5N1	chicken	Bhutan	414	HP_C	2012
A	H5N1	chicken	Bhutan	416	HP_C	2012
A	H5N1	chicken	Bhutan	10CL1216	HP_C	2012
A	H5N1	chicken	Egypt	12186F	HP_C	2012
A	H5N1	crow	India	01CA16	HP_C	2012
A	H5N1	duck	Sulawesi	Sidrap_1021	HP_C	2012
A	H5N1	chicken	Bhutan	01CL891	HP_C	2013
A	H5N1	duck	Egypt	1338S	HP	2013
A	H5N1	duck	Khanhhoa	CVVI_24	HP_C	2013
A	H5N1	chicken	Nepal	08TI87	HP_C	2013
A	H5N1	chicken	Nepal	08TI76	HP_C	2013
A	H5N1	chicken	Nepal	08TI82	HP_C	2013
A	H5N1	chicken	Nepal	08TI63	HP_C	2013
A	H5N8	duck	Gifu	2112D001	HP_C	2014
A	H5N8	environment	Korea	W466	HP_C	2014
A	H5N8	mallard	Oregon	195536	HP_C	2014
A	H5N8	curlew	Shanghai	DT1231	HP_C	2014
A	H5N6	chicken	Zhejiang	727026	HP_C	2014
A	H5N9	duck	France	150236	HP	2015
A	H5N9	fowl	France	150207n	HP	2015
A	H5N2	turkey	Minnesota	15_012582_1	HP_C	2015
A	H5N2	chicken	Zhejiang	81643	HP_C	2015
A	H5N1	chicken	Egypt	Q10646A	HP	2015
A	H5N1	chicken	Egypt	D10551D	HP	2015
A	H5N1	chicken	Egypt	D10551C	HP	2015
A	H5N1	chicken	Egypt	F611	HP	2015
A	H5N1	duck	Egypt	VRLCU_Giza3	HP	2015
A	H5N1	chicken	Egypt	S10937B	HP	2015
A	H5N1	chicken	Egypt	D10552B	HP	2015
A	H5N1	chicken	Nigeria	VRD49	HP_C	2015
A	H5N1	chicken	Nigeria	VRD972	HP_C	2015
A	H5N6	swan	Ibaraki	7	HP	2016
A	H5N6	swan	Iwate	5	HP	2016
A	H5N6	swan	Niigata	4	HP	2016
A	H5N6	swan	Niigata	8	HP	2016
A	H5N1	chicken	Egypt	ZU47	HP	2016
A	H5N1	chicken	Egypt	ZU53	HP	2016
A	H5N1	chicken	Egypt	ZU46	HP	2016
A	H5N8	chicken	Belgium	6153	HP	2017
A	H5N8	chicken	Belgium	807	HP	2017
A	H5N8	peacock	Belgium	1017	HP	2017
A	H5N8	chicken	Belgium	5990	HP	2017
A	H5N8	Cygnus	Belgium	1567	HP	2017
A	H5N8	chicken	Czech	206_17_2	HP	2017

## Sheet: Names_TaxonID_H7NX
Type	Type	Host	Country	ID	HP/LP	Year
A	H7N3	turkey	England	1	HP	1963
A	H7N3	turkey	England	2	HP	1963
A	H7N3	turkey	England	3	HP	1963
A	H7N3	chicken	Murree	NARC_1	HP	1995
A	H7N3	chicken	Pakistan	447	HP	1995
A	H7N3	chicken	Pakistan	34669	HP	1995
A	H7N3	chicken	Pakistan	CR2	HP	1995
A	H7N3	chicken	Pakistan	c1998	HP	1998
A	H7N1	chicken	Italy	445	HP	1999
A	H7N1	turkey	Italy	4708	HP	1999
A	H7N1	chicken	Italy	4845	HP	1999
A	H7N1	turkey	Italy	4906	HP	1999
A	H7N1	quail	Italy	4992	HP	1999
A	H7N1	turkey	Italy	5033	HP	1999
A	H7N1	turkey	Italy	16	HP	2000
A	H7N1	chicken	Italy	18	HP	2000
A	H7N1	chicken	Italy	78	HP	2000
A	H7N1	turkey	Italy	140	HP	2000
A	H7N1	turkey	Italy	148	HP	2000
A	H7N1	turkey	Italy	195	HP	2000
A	H7N1	chicken	Italy	501	HP	2000
A	H7N1	turkey	Italy	503	HP	2000
A	H7N1	chicken	Italy	522	HP	2000
A	H7N1	duck	Italy	551	HP	2000
A	H7N1	chicken	Italy	557	HP	2000
A	H7N1	GuineaFowl	Italy	564	HP	2000
A	H7N1	chicken	Italy	910	HP	2000
A	H7N1	turkey	Italy	1009	HP	2000
A	H7N1	turkey	Italy	1084	HP	2000
A	H7N1	quail	Italy	1764	HP	2000
A	H7N1	GuineaFowl	Italy	1847	HP	2000
A	H7N1	chicken	Italy	2021	HP	2000
A	H7N3	chicken	Rawalpindi	NARC68	HP	2002
A	H7N3	chicken	Rawalpindi	NARC72	HP	2002
A	H7N3	chicken	Chakwal	NARC_46	HP	2003
A	H7N7	chicken	Germany	R28	HP	2003
A	H7N7	NA	Netherlands	33	HP	2003
A	H7N7	NA	Netherlands	127	HP	2003
A	H7N7	NA	Netherlands	219	HP	2003
A	H7N7	chicken	Netherlands	3010132	HP	2003
A	H7	chicken	Vancouver	1	HP	2004
A	H7N3	chicken	BritishCol	CN7	HP	2004
A	H7N3	chicken	BritishCol	GSC_4	HP	2004
A	H7N3	NA	Canada	rv504	HP	2004
A	H7N3	chicken	Chakwal	NARC_148	HP	2004
A	H7N3	chicken	Karachi	NARC_100	HP	2004
A	H7N3	chicken	Karachi	SPVC_3	HP	2004
A	H7N3	chicken	Karachi	SPVC_4	HP	2004
A	H7N3	chicken	Karachi	SPVC_5	HP	2004
A	H7N3	chicken	Karachi	SPVC_6	HP	2004
A	H7N3	chicken	Karachi	SPVC_7	HP	2004
A	H7N3	chicken	Pakistan	1	HP	2004
A	H7N3	chicken	Pakistan	2	HP	2004
A	H7N3	chicken	Abbottabad	NARC_2419	HP	2005
A	H7N3	chicken	Canada	314514	HP	2005
A	H7N7	chicken	England	1158	HP	2008
A	H7N7	mallard	Sweden	100993	HP	2008
A	H7N3	chicken	Jalisco	12283	HP	2012
A	H7N3	chicken	Jalisco	CPA1	HP	2012
A	H7N3	NA	Mexico	InDRE7218	HP	2012
A	H7N7	NA	Italy	3	HP	2013
A	H7N7	chicken	Italy	13VIR4527_11	HP	2013
A	H7N7	NA	Italy	3_2	HP	2013
A	H7N3	chicken	Guanajuato	7437	LP	2015
A	H7N3	chicken	Guanajuato	CPA_2921	HP	2016
A	H7N3	chicken	Jalisco	CPA_1655	HP	2016
A	H7N3	chicken	Jalisco	CPA_1861	HP	2016
A	H7N3	chicken	Jalisco	CPA_4173	HP	2016
A	H7N3	chicken	Puebla	CPA_2457	LP	2016
A	H7N3	chicken	Puebla	CPA_3309	HP	2016
A	H7N3	chicken	Puebla	CPA_4148	HP	2016
A	H7N3	chicken	Puebla	CPA_4451	HP	2016
A	H7N9	NA	Guangdong	HP001	HP	2017
A	H7N9	chicken	Guangdong	J1	HP	2017
A	H7N9	chicken	Guangdong	J2	HP	2017
A	H7N9	NA	Guangdong	SP440	HP	2017
A	H7N9	chicken	Heinan	ZZ01	HP	2017
A	H7N9	duck	Japan	AQ_HE29_22	HP	2017
A	H7N9	NA	Qingyuan	GIRD01	HP	2017
A	H7N3	chicken	BritishCol	4	HP	NA

[truncated: 8 more sheets: PB2_H7, PB1_H7, PA_H7, NP_H7, NA_H7, M1_H7, NS1_H7, H7_HPAIV]
