# Supplementary material for: Parallel evolution in the emergence of highly pathogenic avian influenza A viruses
Source: Nat Commun. 2020 Nov 2;11:5511. doi: 10.1038/s41467-020-19364-x (PMC7608645; doi:10.1038/s41467-020-19364-x)
Supplement: Supplementary file 7 — Supplementary Data 4 [file 41467_2020_19364_MOESM7_ESM.xlsx]

## Sheet: H5_PB2_LRT
M1a/M2a PB2
Sequences/Test	lnL	ΔLRT 2× (lnL1 - lnL0)	Parameters (np)	(np1 - np0 )	K1 (one ω)	K2 (neutral)	K3 (selection)	Prob. density	Cum. distribution	P < 0.05**	Result
GLOBAL ω
M1a	-13569		97		p: 0.983	p: 0.016	p: 0.000
M2a	-13569	2e-06	99	2	w: 0.027	w: 1.000	w: 16.907	0.5	1e-06	0.999999	Not significant
BSAn/BSA PB2
Sequences/Test	lnL	ΔLRT 2× (lnL1 - lnL0)	Parameters (np)	(np1 - np0 )	p1a	Background ω (dN/dS)	Foreground ω (dN/dS)	Prob. density	Cum. distribution	P < 0.05**	Result
C1
0 (w=1)	-13567.1		98
1 (BSA)	-13567.1	2e-06	99	1	0.03836	0.02708	1	282.094	0.00112838	0.998872	Not significant
C2
0 (w=1)	-13566.1		98
1 (BSA)	-13566.1	2e-06	99	1	0.07777	0.02708	1	282.094	0.00112838	0.998872	Not significant
C6
0 (w=1)	-13568.6		98
1 (BSA)	-13568.6	2e-06	99	1	0.01336	0.02739	1	282.094	0.00112838	0.998872	Not significant
C7
0 (w=1)	-13568.9		98
1 (BSA)	-13568.1	1.60705	99	1	0.00349	0.02771	7.98705	0.140906	0.795093	0.204907	Not significant
C8
0 (w=1)	-13546.7		98
1 (BSA)	-13546.7	4e-06	99	1	0.06536	0.02339	1	199.471	0.00159577	0.998404	Not significant
a p1 is the proportion of sites under class 2a: positive selection in the foreground branches and purifying selection for the background branches.

## Sheet: H5_PB1_LRT
M1a/M2a PB1
Sequences/Test	lnL	ΔLRT 2× (lnL1 - lnL0)	Parameters (np)	(np1 - np0 )	K1 (one ω)	K2 (neutral)	K3 (selection)	Prob. density	Cum. distribution	P < 0.05**	Result
GLOBAL ω
M1a	-13132.4		105		p: 0.986	p: 0.013	p: 0.000
M2a	-13132.4	0	107	2	w: 0.023	w: 1.000	w: 9.392	0.5	0	1	Not significant
BSAn/BSA PB1
Sequences/Test	lnL	ΔLRT 2× (lnL1 - lnL0)	Parameters (np)	(np1 - np0 )	p1a	Background ω (dN/dS)	Foreground ω (dN/dS)	Prob. density	Cum. distribution	P < 0.05**	Result
C1
0 (w=1)	-13132.4		106
1 (BSA)	-13132.4	2e-05	107	1	0	0.02363	1	89.2053	0.00356824	0.996432	Not significant
C2
0 (w=1)	-13131.2		106
1 (BSA)	-13131.2	4e-06	107	1	0.03639	0.02318	1	199.471	0.00159577	0.998404	Not significant
C5
0 (w=1)	-13131.9		106
1 (BSA)	-13131.9	2e-06	107	1	0.0208	0.02331	1	282.094	0.00112838	0.998872	Not significant
C7
0 (w=1)	-13128.4		106
1 (BSA)	-13128.4	2e-06	107	1	0.06501	0.02275	1	282.095	0.00112838	0.998872	Not significant
C8
0 (w=1)	-13121.2		106
1 (BSA)	-13121.1	0.088888	107	1	0.04005	0.02182	1.19947	1.27993	0.234404	0.765596	Not significant
a p1 is the proportion of sites under class 2a: positive selection in the foreground branches and purifying selection for the background branches.

## Sheet: H5_PA_LRT
M1a/M2a PA
Sequences/Test	lnL	ΔLRT 2× (lnL1 - lnL0)	Parameters (np)	(np1 - np0 )	K1 (one ω)	K2 (neutral)	K3 (selection)	Prob. density	Cum. distribution	P < 0.05**	Result
GLOBAL ω
M1a	-10542.8		91		p: 0.985	p: 0.013	p: 0.000
M2a	-10542.4	0.771474	93	2	w: 0.032	w: 1.000	w: 2.904	0.339975	0.320051	0.679949	Not significant
BSAn/BSA PA
Sequences/Test	lnL	ΔLRT 2× (lnL1 - lnL0)	Parameters (np)	(np1 - np0 )	p1a	Background ω (dN/dS)	Foreground ω (dN/dS)	Prob. density	Cum. distribution	P < 0.05**	Result
C1
0 (w=1)	-10542.6		92
1 (BSA)	-10542.6	2e-06	93	1	0.01357	0.03153	1	282.094	0.00112838	0.998872	Not significant
C2
0 (w=1)	-10530.1		92
1 (BSA)	-10530.1	0.017086	93	1	0.21711	0.02951	1.17699	3.02607	0.103998	0.896002	Not significant
C5
0 (w=1)	-10542.8		92
1 (BSA)	-10542.8	0.000112	93	1	0	0.03197	1	37.6944	0.00844386	0.991556	Not significant
C7
0 (w=1)	-10542.3		92
1 (BSA)	-10542.3	2e-06	93	1	0.02621	0.03135	1	282.094	0.00112838	0.998872	Not significant
C8
0 (w=1)	-10527.6		92
1 (BSA)	-10527.6	2e-06	93	1	0.04157	0.02729	1	282.094	0.00112838	0.998872	Not significant
a p1 is the proportion of sites under class 2a: positive selection in the foreground branches and purifying selection for the background branches.

## Sheet: H5_LRT
M1a/M2a H5
Sequences/Test	lnL	ΔLRT 2× (lnL1 - lnL0)	Parameters (np)	(np1 - np0 )	K1 (one ω)	K2 (neutral)	K3 (selection)	Prob. density	Cum. distribution	P < 0.05**	Result
GLOBAL ω
M1a	-11067.5		155		p: 0.864	p: 0.135	p: 0.052
M2a	-11067.5	0	157	2	w: 0.062	w: 1.000	w: 1.000	0.5	0	1	Not significant
BSAn/BSA H5
Sequences/Test	lnL	ΔLRT 2× (lnL1 - lnL0)	Parameters (np)	(np1 - np0 )	p1a	Background ω (dN/dS)	Foreground ω (dN/dS)	Prob. density	Cum. distribution	P < 0.05**	Result
C8
0 (w=1)	-11063.1		156
1 (BSA)	-11062.2	1.73824	157	1	0.01671	0.06263	1.92179	0.126882	0.812639	0.187361	Not significant
C7
0 (w=1)	-11067.5		156
1 (BSA)	-11067.5	0.00021	157	1	0.01192	0.06233	1	27.5267	0.011562	0.988438	Not significant
C6
0 (w=1)	-11067.5		156
1 (BSA)	-11067.5	0.000982	157	1	0	0.06254	1	12.7245	0.0249991	0.975001	Not significant
C5
0 (w=1)	-11062.6		156
1 (BSA)	-11062.3	0.696	157	1	0.03796	0.05891	2.98404	0.337653	0.595869	0.404131	Not significant
C4
0 (w=1)	-11067.5		156
1 (BSA)	-11067.5	0.002	157	1	0	0.06254	1	8.9117	0.0356706	0.964329	Not significant
C3
0 (w=1)	-11066.6		156
1 (BSA)	-11066.6	0.001502	157	1	0.04605	0.0611	1	10.2861	0.0309148	0.969085	Not significant
C2
0 (w=1)	-11067.5		156
1 (BSA)	-11067.5	0.002804	157	1	0.01287	0.06228	1	7.52337	0.0422305	0.95777	Not significant
C1
0 (w=1)	-11057.9		156
1 (BSA)	-11057.8	0.313646	157	1	0.09321	0.05914	1.83797	0.608952	0.424549	0.575451	Not significant
a p1 is the proportion of sites under class 2a: positive selection in the foreground branches and purifying selection for the background branches.

## Sheet: H5_NP_LRT
M1a/M2a NP
Sequences/Test	lnL	ΔLRT 2× (lnL1 - lnL0)	Parameters (np)	(np1 - np0 )	K1 (one ω)	K2 (neutral)	K3 (selection)	Prob. density	Cum. distribution	P < 0.05**	Result
GLOBAL ω
M1a	-6655.14		75		p: 0.977	p: 0.022	p: 0.000
M2a	-6655.14	0	77	2	w: 0.016	w: 1.000	w: 50.639	0.5	0	1	Not significant
BSAn/BSA NP
Sequences/Test	lnL	ΔLRT 2× (lnL1 - lnL0)	Parameters (np)	(np1 - np0 )	p1a	Background ω (dN/dS)	Foreground ω (dN/dS)	Prob. density	Cum. distribution	P < 0.05**	Result
C1
0 (w=1)	-6655.12		76
1 (BSA)	-6655.12	2e-06	77	1	0.00409	0.01639	1	282.094	0.00112838	0.998872	Not significant
C2
0 (w=1)	-6653.87		76
1 (BSA)	-6653.87	2e-06	77	1	0.05945	0.0158	1	282.094	0.00112838	0.998872	Not significant
C6
0 (w=1)	-6655.14		76
1 (BSA)	-6655.14	2e-06	77	1	0	0.01647	1	282.094	0.00112838	0.998872	Not significant
C7
0 (w=1)	-6653.93		76
1 (BSA)	-6653.93	0.946918	77	1	0.04083	0.01572	1	0.255348	0.669495	0.330505	Not significant
C8
0 (w=1)	-6653.46		76
1 (BSA)	-6655.14	3.37471	77	1	0	0.01647	16.1078	0.0401776	0.933796	0.0662044	Not significant
a p1 is the proportion of sites under class 2a: positive selection in the foreground branches and purifying selection for the background branches.

## Sheet: H5_N2_LRT
M1a/M2a N2
Sequences/Test	lnL	ΔLRT 2× (lnL1 - lnL0)	Parameters (np)	(np1 - np0 )	K1 (one ω)	K2 (neutral)	K3 (selection)	Prob. density	Cum. distribution	P < 0.05**	Result
GLOBAL ω
M1a	-8039.93		107
M2a	-8039.93	1e-05	109	2	0.04981	1	33.55 (p=0)	0.499998	4.99999e-06	0.999995	Not significant
BSAn/BSA N2
Sequences/Test	lnL	ΔLRT 2× (lnL1 - lnL0)	Parameters (np)	(np1 - np0 )	p1a	Background ω (dN/dS)	Foreground ω (dN/dS)	Prob. density	Cum. distribution	P < 0.05**	Result
C1
0 (w=1)	-8038.39		108
1 (BSA)	-8038.17	0.441636	109	1	0.02637	0.04849	3.80484	0.481369	0.493666	0.506334	Not significant
C2
0 (w=1)	-8039.9		108
1 (BSA)	-8039.9	2e-06	109	1	0.00683	0.0495	1	282.095	0.00112838	0.998872	Not significant
C7
0 (w=1)	-8039.93		108
1 (BSA)	-8039.93	1e-05	109	1	0	0.04981	1	126.156	0.00252313	0.997477	Not significant
a p1 is the proportion of sites under class 2a: positive selection in the foreground branches and purifying selection for the background branches.

## Sheet: H5_M1_LRT
M1a/M2a M1
Sequences/Test	lnL	ΔLRT 2× (lnL1 - lnL0)	Parameters (np)	(np1 - np0 )	K1 (one ω)	K2 (neutral)	K3 (selection)	Prob. density	Cum. distribution	P < 0.05**	Result
GLOBAL ω
M1a	-3410.14		95		p: 0.984	p: 0.016	p: 0.000
M2a	-3410.17	0.054334	97	2	w: 0.029	w: 1.000	w: 15.046	0.486599	0.0268013	0.973199	Not significant
BSAn/BSA M1
Sequences/Test	lnL	ΔLRT 2× (lnL1 - lnL0)	Parameters (np)	(np1 - np0 )	p1a	Background ω (dN/dS)	Foreground ω (dN/dS)	Prob. density	Cum. distribution	P < 0.05**	Result
C1
0 (w=1)	-3409.81		96
1 (BSA)	-3409.78	0.048336	97	1	0.03004	0.02828	1	1.77125	0.174016	0.825984	Not significant
C2
0 (w=1)	-3409.59		96
1 (BSA)	-3409.56	0.06063	97	1	0.04459	0.02891	1.48337	1.57181	0.194497	0.805503	Not significant
C5
0 (w=1)	-3409.93		96
1 (BSA)	-3409.93	2e-06	97	1	0.0376	0.02897	1	282.095	0.00112838	0.998872	Not significant
C6
0 (w=1)	-3410.14		96
1 (BSA)	-3410.14	0.0002	97	1	0	0.08524	1	28.2067	0.0112834	0.988717	Not significant
C7
0 (w=1)	-3410.14		96
1 (BSA)	-3410.14	0.0002	97	1	0	0.02948	1	28.2067	0.0112834	0.988717	Not significant
C8
0 (w=1)	-3409.06		96
1 (BSA)	-3409.06	2e-06	97	1	0.04965	0.02506	1	282.095	0.00112838	0.998872	Not significant
a p1 is the proportion of sites under class 2a: positive selection in the foreground branches and purifying selection for the background branches.

## Sheet: H5_NS1_LRT
M1a/M2a NS1
Sequences/Test	lnL	ΔLRT 2× (lnL1 - lnL0)	Parameters (np)	(np1 - np0 )	K1 (one ω)	K2 (neutral)	K3 (selection)	Prob. density	Cum. distribution	P < 0.05**	Result
GLOBAL ω
M1a	-3271.14		85		p: 0.907	p: 0.079	p: 0.013
M2a	-3271.14	0	87	2	w: 0.085	w: 1.000	w: 1.000	0.5	0	1	Not significant
BSAn/BSA NS1
Sequences/Test	lnL	ΔLRT 2× (lnL1 - lnL0)	Parameters (np)	(np1 - np0 )	p1a	Background ω (dN/dS)	Foreground ω (dN/dS)	Prob. density	Cum. distribution	P < 0.05**	Result
C1
0 (w=1)	-3269.34		86
1 (BSA)	-3269.34	0.002562	87	1	0.20659	0.08079	1.06964	7.87162	0.0403686	0.959631	Not significant
C2
0 (w=1)	-3267.05		86
1 (BSA)	-3260.75	12.5955	87	1	0.02097	0.08169	999	0.000206888	0.999613	0.000386687	Significant **
C6
0 (w=1)	-3271.14		86
1 (BSA)	-3271.14	2e-06	87	1	0	0.08524	1	282.095	0.00112838	0.998872	Not significant
C7
0 (w=1)	-3271.14		86
1 (BSA)	-3271.14	2e-06	87	1	0.00681	0.08506	1	282.094	0.00112838	0.998872	Not significant
C8
0 (w=1)	-3265.32		86
1 (BSA)	-3265.32	2e-06	87	1	0.22456	0.07163	1	282.095	0.00112838	0.998872	Not significant
a p1 is the proportion of sites under class 2a: positive selection in the foreground branches and purifying selection for the background branches.

## Sheet: H5_SITES_PB2_BST
PB2
Cluster 1	Texas 1993
PSS	NEB	BEB	POS ALN
NA	NA	NA	NA
Cluster 2	Puebla 1994
PSS	NEB	BEB	POS ALN
193 D	NA	0.573	195
201 V	NA	0.607	203
358 Y	NA	0.619	360
478 V	NA	0.595	480
536 I	NA	0.601	539
670 A	NA	0.57	674
Cluster 6	France 2015
PSS	NEB	BEB	POS ALN
NA	NA	NA	NA
Cluster 7	Italy 1997
PSS	NEB	BEB	POS ALN
315 L	0.788	0.788	317
Cluster 8	Expansion H5N1
PSS	NEB	BEB	POS ALN
57 A	NA	0.906	59
62 M	NA	0.995**	64
106 T	NA	0.865	108
182 T	NA	0.835	184
337 K	NA	0.973*	339
646 V	NA	0.803	649
	PSS
	RAS-ML

## Sheet: H5_SITES_PB1_BST
PB1
Cluster 1	Texas 1993
PSS	NEB	BEB	POS ALN
NA	NA	NA	NA
Cluster 2	Puebla 1994
PSS	NEB	BEB	POS ALN
30 Y	NA	0.535	30
485 R	NA	0.504	486
534 I	NA	0.513	535
Cluster 5	Ireland 1983
PSS	NEB	BEB	POS ALN
733 I	NA	0.512	735
Cluster 7	Italy 1997
PSS	NEB	BEB	POS ALN
152 S	NA	0.508	152
206 G	NA	0.507	206
583 R	NA	0.538	584
605 I	NA	0.513	606
608 V	NA	0.525	609
739 A	NA	0.51	741
Cluster 8	Expansion H5N1
PSS	NEB	BEB	POS ALN
12 V	0.747	0.567	12
20 T	0.55	NA	20
54 K	0.953*	0.901	54
152 S	0.585	NA	152
155 L	0.53	NA	155
158 N	0.984*	0.932	158
221 A	0.512	NA	221
261 S	0.712	0.617	261
270 G	0.516	NA	270
291 N	0.509	NA	292
362 K	0.523	NA	363
376 D	0.536	NA	377
397 D	0.983*	0.933	398
422 I	0.564	NA	423
428 K	0.523	NA	249
618 D	0.539	NA	619
620 Q	0.537	NA	621
659 A	0.563	NA	661
733 I	0.553	NA	735
	PSS
	RAS-ML

[truncated: 22 more sheets: H5_SITES_PA_BST, SITES_H5_BST, H5_SITES_NP_BST, H5_SITES_N2_BST, H5_SITES_M1_BST, H5_SITES_NS1_BST, H7_PB2_LRT, H7_PB1_LRT, H7_PA_LRT, H7_LRT, H7_NP_LRT, H7_N3_LRT, H7_M1_LRT, H7_NS1_LRT, H7_SITES_PB2_BST, H7_SITES_PB1_BST, H7_SITES_PA_BST, SITES_H7_BST, H7_SITES_NP_BST, H7_SITES_N3_BST …]
